# Supplementary material for: NaCTR: Natural product-derived compound-based drug discovery pipeline from traditional oriental medicine by search space reduction
Source: Comput Struct Biotechnol J. 2024 Oct 29;23:3869–77. doi: 10.1016/j.csbj.2024.10.035 (PMC11564001; doi:10.1016/j.csbj.2024.10.035)
Supplement: MMC 1 — Natural products (NPs) and Parkinson's disease phenotypes that NPs are known to treat. [file mmc1.xlsx]

## Sheet: NPs-Phenotypes
Table 1. Relations between NPs and Parkinson's disease-related phenotypes
Phenotype	Natural Products (NPs)
Mild cognitive disorder	Panax ginseng
Mild cognitive disorder	Gossypium hirsutum
Mild cognitive disorder	Cortinarius caesiocinctus
Mild cognitive disorder	Inocybe floccosibrunnea
Mild cognitive disorder	Nicotiana tabacum
Mild cognitive disorder	Tricholoma bryogenum
Mild cognitive disorder	Fomitiporia expansa
Mild cognitive disorder	Ginkgo biloba
Mild cognitive disorder	Hypericum perforatum
Mild cognitive disorder	Centella asiatica
Mild cognitive disorder	Piper methysticum
Mild cognitive disorder	Solanum lycopersicum
Mild cognitive disorder	Cannabis
Mild cognitive disorder	Crocus sativus
Mild cognitive disorder	Cannabis sativa
Mild cognitive disorder	Inocybe grammatoides
Mild cognitive disorder	Paeonia
Mild cognitive disorder	Boletus pinetorum
Mild cognitive disorder	Haematococcus lacustris
Mild cognitive disorder	Lathyrus sativus
Mild cognitive disorder	Vaccinium corymbosum
Mild cognitive disorder	Cortinarius coracis
Mild cognitive disorder	Mentha x piperita
Mild cognitive disorder	Cananga odorata
Mild cognitive disorder	Camellia sinensis
Mild cognitive disorder	Pluteus multiformis
Mild cognitive disorder	Zea mays
Mild cognitive disorder	Isoetes shangrilaensis
Mild cognitive disorder	Urtica dioica
Mild cognitive disorder	Hericium erinaceus
Mild cognitive disorder	Bikinia letestui
Mild cognitive disorder	Mentha
Mild cognitive disorder	Theobroma cacao
Mild cognitive disorder	Vitis labrusca
Mild cognitive disorder	Deamia montalvoae
Mild cognitive disorder	Pennellia yalaensis
Mild cognitive disorder	Phyllostachys vivax
Mild cognitive disorder	Acer
Mild cognitive disorder	Cortinarius vesterholtii
Mild cognitive disorder	Coffea
Mild cognitive disorder	Pithecellobium dulce
Mild cognitive disorder	Glia
Mild cognitive disorder	Oncophorus integerrimus
Mild cognitive disorder	Lycium chinense
Mild cognitive disorder	Pseudotricholoma metapodium
Mild cognitive disorder	Zingiber zerumbet
Mild cognitive disorder	Cortinarius talimultiformis
Mild cognitive disorder	Cissampelos pareira
Mild cognitive disorder	Anethum graveolens
Mild cognitive disorder	Capsicum annuum
Mild cognitive disorder	Withania somnifera
Mild cognitive disorder	Russula siamensis
Mild cognitive disorder	Zingiber officinale
Mild cognitive disorder	Oryza sativa
Mild cognitive disorder	Ficus religiosa
Mild cognitive disorder	Cortinarius ceskae
Mild cognitive disorder	Vicia faba
Mild cognitive disorder	Lactarius rubrobrunneus
Mild cognitive disorder	Boletus pseudopinophilus
Mild cognitive disorder	Campanula rotata
Mild cognitive disorder	Moringa oleifera
Mild cognitive disorder	Marasmius calvocystidiatus
Mild cognitive disorder	Bacopa monnieri
Mild cognitive disorder	Sinningia bragae
Mild cognitive disorder	Mangifera indica
Mild cognitive disorder	Salvia
Mild cognitive disorder	Salvia officinalis
Mild cognitive disorder	Avena sativa
Mild cognitive disorder	Chione
Mild cognitive disorder	Cuscuta
Mild cognitive disorder	Inga
Mild cognitive disorder	Manihot esculenta
Mild cognitive disorder	Citrus sinensis
Mild cognitive disorder	Punica granatum
Mild cognitive disorder	Selaginella plana
Mild cognitive disorder	Ganoderma lingzhi
Mild cognitive disorder	Rhabdosciadium anatolyi
Mild cognitive disorder	Vitis vinifera
Mild cognitive disorder	Inosperma lanatodiscum
Mild cognitive disorder	Lessertia frutescens
Mild cognitive disorder	Brassica napus
Mild cognitive disorder	Brassica oleracea
Mild cognitive disorder	Brassica carinata
Mild cognitive disorder	Brassica rapa
Mild cognitive disorder	Epimedium brevicornu
Mild cognitive disorder	Tambourissa tau
Mild cognitive disorder	Caryota no
Mild cognitive disorder	Capparis spinosa
Mild cognitive disorder	Ekimia ozcan-secmenii
Mild cognitive disorder	Ziziphus
Mild cognitive disorder	Crocus
Mild cognitive disorder	Pleurotus ostreatus
Mild cognitive disorder	Podoscypha parvula
Mild cognitive disorder	Cuviera semseii
Mild cognitive disorder	Juglans
Mild cognitive disorder	Tomophagus cattienensis
Mild cognitive disorder	Cyperus rotundus
Mild cognitive disorder	Portulaca oleracea
Mild cognitive disorder	Fragaria x ananassa
Mild cognitive disorder	Ganoderma ecuadoriense
Mild cognitive disorder	Ligusticum tenuissimum
Mild cognitive disorder	Greenwayodendron usambaricum
Mild cognitive disorder	Cortinarius claroplaniusculus
Mild cognitive disorder	Laurus nobilis
Mild cognitive disorder	Litchi chinensis
Mild cognitive disorder	Terminalia chebula
Mild cognitive disorder	Hibiscus sabdariffa
Mild cognitive disorder	Aria
Mild cognitive disorder	Huperzia serrata
Mild cognitive disorder	Schizolobium parahyba
Mild cognitive disorder	Inocybe favrei
Mild cognitive disorder	Aa
Mild cognitive disorder	Solanum
Mild cognitive disorder	Solanum nigrum
Mild cognitive disorder	Solanum macrocarpon
Mild cognitive disorder	Sesbania grandiflora
Mild cognitive disorder	Ipomoea batatas
Mild cognitive disorder	Dendrobium
Mild cognitive disorder	Ocimum gratissimum
Mild cognitive disorder	Rhodiola
Mild cognitive disorder	Cinnamomum verum
Mild cognitive disorder	Syzygium aromaticum
Aphasia	Mauremys reevesii
Forgetful	Eleutherococcus senticosus
Forgetful	Nigella damascena
Forgetful	Glycyrrhiza uralensis
Forgetful	Glycyrrhiza glabra
Forgetful	Glycyrrhiza inflata
Forgetful	Glycyrrhiza pallidiflora
Forgetful	Wolfiporia cocos
Forgetful	Radix
Forgetful	Ganoderma lucidum
Forgetful	Ganoderma sinense
Forgetful	Ganoderma japonicum
Forgetful	Panax ginseng
Forgetful	Lespedeza cuneata
Forgetful	Lespedeza davurica
Forgetful	Phytolacca acinosa
Forgetful	Polygala tenuifolia
Forgetful	Cervus nippon
Forgetful	Tor
Forgetful	Nigella
Forgetful	Ala
Forgetful	Polygala
Forgetful	Oncophorus integerrimus
Forgetful	Kraftionema allantoideum
Forgetful	Nicotiana tabacum
Forgetful	Cistanche tubulosa
Forgetful	Tomophagus cattienensis
Forgetful	Poria
Forgetful	Peganum harmala
Forgetful	Tabernaemontana divaricata
Tremor	Styphnolobium japonicum
Tremor	Apium graveolens
Tremor	Tor
Tremor	Podoscypha parvula
Tremor	Cortinarius talimultiformis
Tremor	Boletus pinetorum
Tremor	Echinochaete maximipora
Tremor	Suillus marginielevatus
Tremor	Conium maculatum
Tremor	Cannabis sativa
Tremor	Arachis hypogaea
Tremor	Russula siamensis
Tremor	Prunus mume
Tremor	Olea
Tremor	Phytolacca americana
Tremor	Sorghum bicolor
Tremor	Cortinarius chrysomallus
Tremor	Leucoagaricus croceobasis
Tremor	Cicuta douglasii
Tremor	Cannabis
Tremor	Macadamia
Tremor	Panax ginseng
Tremor	Sesamum indicum
Tremor	Tricholoma bryogenum
Tremor	Swietenia
Tremor	Chenopodium album
Tremor	Matricaria chamomilla
Tremor	Polygala
Tremor	Paspalum scrobiculatum
Tremor	Piper methysticum
Tremor	Areca catechu
Tremor	Inocybe farinosipes
Tremor	Cascadia
Tremor	Dichapetalum cymosum
Tremor	Erica
Tremor	Juglans
Tremor	Uncaria rhynchophylla
Tremor	Cynodon dactylon
Tremor	Danae
Tremor	Rhodiola rosea
Tremor	Mitragyna speciosa
Tremor	Cortinarius caesiocinctus
Tremor	Azadirachta indica
Tremor	Cortinarius ceskae
Tremor	Sinningia bragae
Tremor	Melissa officinalis
Tremor	Alocasia macrorrhizos
Tremor	Crocus sativus
Tremor	Nicotiana tabacum
Tremor	Serendipita herbamans
Tremor	Inosperma lanatodiscum
Tremor	Mucuna pruriens
Tremor	Mucuna
Tremor	Ipomoea trifida
Tremor	Ipomoea carnea
Muscle Rigidity	Cibotium barometz
Muscle Rigidity	Pentanema britannicum
Muscle Rigidity	Inula japonica
Muscle Rigidity	Calystegia pubescens
Muscle Rigidity	Schizonepeta tenuifolia
Muscle Rigidity	Styphnolobium japonicum
Muscle Rigidity	Ovis aries
Muscle Rigidity	Persicaria perfoliata
Muscle Rigidity	Bufo gargarizans
Muscle Rigidity	Melia azedarach
Muscle Rigidity	Melia azedarach var. toosendan
Muscle Rigidity	Capra hircus
Muscle Rigidity	Cucumis melo
Muscle Rigidity	Cerus
Muscle Rigidity	Canis lupus familiaris
Muscle Rigidity	Amynthas aspergillus
Muscle Rigidity	Lumbricus
Muscle Rigidity	Mauremys reevesii
Muscle Rigidity	Prunus persica
Muscle Rigidity	Glechoma hederacea
Muscle Rigidity	Glechoma longituba
Muscle Rigidity	Areca catechu
Muscle Rigidity	Spiraea blumei
Muscle Rigidity	Verbena officinalis
Muscle Rigidity	Lima
Muscle Rigidity	Potentilla discolor
Muscle Rigidity	Strychnos ignatii
Muscle Rigidity	Hydrangea febrifuga
Muscle Rigidity	Spiraea prunifolia
Muscle Rigidity	Vincetoxicum atratum
Muscle Rigidity	Orixa japonica
Muscle Rigidity	Clerodendrum trichotomum
Muscle Rigidity	Bupleurum falcatum
Muscle Rigidity	Bupleurum chinense
Muscle Rigidity	Enterobacter quasihormaechei
Muscle Rigidity	Bupleurum euphorbioides
Muscle Rigidity	Bupleurum latissimum
Muscle Rigidity	Bupleurum longiradiatum
Muscle Rigidity	Brucea javanica
Muscle Rigidity	Commelina communis
Muscle Rigidity	Minium
Muscle Rigidity	Agrimonia pilosa
Muscle Rigidity	Inula helenium
Muscle Rigidity	Rhagadotarsus kraepelini
Muscle Rigidity	Panthera
Muscle Rigidity	Hemitrygon akajei
Muscle Rigidity	Andrias davidianus
Muscle Rigidity	Glaucidium cuculoides
Muscle Rigidity	Upupa epops
Muscle Rigidity	Artemisia apiacea
Muscle Rigidity	Allium sativum
Muscle Rigidity	Ranunculus ternatus
Muscle Rigidity	Hydrangea macrophylla
Muscle Rigidity	Cannabis sativa
Muscle Rigidity	Ficus pumila
Muscle Rigidity	Anguilla japonica
Muscle Rigidity	Iris lactea
Muscle Rigidity	Bos taurus
Muscle Rigidity	Bubalus bubalis
Muscle Rigidity	Sigesbeckia glabrescens
Muscle Rigidity	Persicaria orientalis
Muscle Rigidity	Ranunculus sceleratus
Muscle Rigidity	Artemisia annua
Muscle Rigidity	Alcea rosea
Muscle Rigidity	Dioscorea nipponica
Muscle Rigidity	Dioscorea quinquelobata
Muscle Rigidity	Morpho
Muscle Rigidity	Hyoscyamus niger
Muscle Rigidity	Inula salicina
Muscle Rigidity	Phyllostachys nigra
Muscle Rigidity	Pleioblastus amarus
Muscle Rigidity	Veratrum nigrum
Muscle Rigidity	Galloisiana odaesanensis
Muscle Rigidity	Ranunculus cantoniensis
Muscle Rigidity	Benincasa hispida
Muscle Rigidity	Potentilla kleiniana
Muscle Rigidity	Hypericum ascyron
Muscle Rigidity	Maclura tricuspidata
Muscle Rigidity	Equus asinus
Muscle Rigidity	Iris pallasii
Muscle Rigidity	Plectranthias japonicus
Muscle Rigidity	Ranunculus japonicus
Muscle Rigidity	Sedum bulbiferum
Muscle Rigidity	Erigeron annuus
Muscle Rigidity	Justicia procumbens
Muscle Rigidity	Centipeda minima
Muscle Rigidity	Ferula fukanensis
Muscle Rigidity	Ferula sinkiangensis
Muscle Rigidity	Iris koreana
Muscle Rigidity	Iris odaesanensis
Muscle Rigidity	Iris rossii
Muscle Rigidity	Podoscypha parvula
Muscle Rigidity	Boletus pinetorum
Muscle Rigidity	Olea
Muscle Rigidity	Cacaoporus tenebrosus
Muscle Rigidity	Ficus religiosa
Muscle Rigidity	Camellia sinensis
Bradykinesia	Podoscypha parvula
Bradykinesia	Boletus pinetorum
Bradykinesia	Russula siamensis
Bradykinesia	Fraxinus ornus
Bradykinesia	Oncophorus integerrimus
Bradykinesia	Solanum tuberosum
Bradykinesia	Morinda citrifolia
Dyskinetic syndrome	Radix
Dyskinetic syndrome	Caryota no
Dyskinetic syndrome	Senna
Dyskinetic syndrome	Arachis hypogaea
Dyskinetic syndrome	Cortinarius chrysomallus
Dyskinetic syndrome	Kalanchoe
Dyskinetic syndrome	Chlamydomonas reinhardtii
Dyskinetic syndrome	Samanea
Dyskinetic syndrome	Campanula rotata
Dyskinetic syndrome	Nicotiana benthamiana
Dyskinetic syndrome	Solanum lycopersicum
Dyskinetic syndrome	Boletus pinetorum
Dyskinetic syndrome	Malus domestica
Dyskinetic syndrome	Daucus carota
Dyskinetic syndrome	Arabidopsis thaliana
Dyskinetic syndrome	Pistacia lentiscus
Dyskinetic syndrome	Prunus dulcis
Dyskinetic syndrome	Iris
Dyskinetic syndrome	Solanum tuberosum
Dyskinetic syndrome	Malva neglecta
Dyskinetic syndrome	Oncophorus integerrimus
Dyskinetic syndrome	Nerium oleander
Dyskinetic syndrome	Facelis
Dyskinetic syndrome	Prospero
Dyskinetic syndrome	Helianthus annuus
Dyskinetic syndrome	Helianthus
Dyskinetic syndrome	Withania somnifera
Dyskinetic syndrome	Nicotiana tabacum
Dyskinetic syndrome	Mentha spicata
Dyskinetic syndrome	Carica papaya
Dyskinetic syndrome	Atropa belladonna
Dyskinetic syndrome	Euphorbia paralias
Dyskinetic syndrome	Bidens bipinnata
Dyskinetic syndrome	Russula katarinae
Dyskinetic syndrome	Convolvulus fatmensis
Dyskinetic syndrome	Schouwia thebaica
Dyskinetic syndrome	Plantago major
Dyskinetic syndrome	Pluteus multiformis
Dyskinetic syndrome	Azadirachta indica
Dyskinetic syndrome	Lepiota himalayensis
Dyskinetic syndrome	Vachellia farnesiana
Dyskinetic syndrome	Prosopis glandulosa
Dyskinetic syndrome	Albizia
Dyskinetic syndrome	Hordeum vulgare
Dyskinetic syndrome	Origanum syriacum
Dyskinetic syndrome	Vitis vinifera
Dyskinetic syndrome	Mimosa pudica
Dyskinetic syndrome	Samanea saman
Dyskinetic syndrome	Cannabis sativa
Dyskinetic syndrome	Melia azedarach
Dyskinetic syndrome	Ilex paraguariensis
Dyskinetic syndrome	Haematococcus lacustris
Dyskinetic syndrome	Inocybe farinosipes
Dyskinetic syndrome	Schisandra chinensis
Dyskinetic syndrome	Vaccinium corymbosum
Dyskinetic syndrome	Oryza sativa
Dyskinetic syndrome	Curcuma longa
Dyskinetic syndrome	Hypericum perforatum
Dyskinetic syndrome	Murraya koenigii
Dyskinetic syndrome	Morinda citrifolia
Dyskinetic syndrome	Cortinarius caesiocinctus
Deglutition Disorders	Calvatia gigantea
Deglutition Disorders	Fagopyrum esculentum
Deglutition Disorders	Oryza sativa
Deglutition Disorders	Calvatia fenzlii
Deglutition Disorders	Maba
Deglutition Disorders	Cinnamomum aromaticum
Deglutition Disorders	Alpinia officinarum
Deglutition Disorders	Saccharina japonica
Deglutition Disorders	Ecklonia cava subsp. kurome
Deglutition Disorders	Siphateles boraxobius
Deglutition Disorders	Papilio machaon
Deglutition Disorders	Phragmites australis
Deglutition Disorders	Pteridium aquilinum
Deglutition Disorders	Collocalia esculenta
Deglutition Disorders	Homo sapiens
Deglutition Disorders	Trichosanthes cucumeroides
Deglutition Disorders	Bos taurus
Deglutition Disorders	Ovis
Deglutition Disorders	Phalacrocorax carbo hanedae
Deglutition Disorders	Phalacrocorax carbo sinensis
Deglutition Disorders	Isa
Deglutition Disorders	Glaucidium cuculoides
Deglutition Disorders	Anser anser domesticus
Deglutition Disorders	Althaea officinalis
Deglutition Disorders	Inocybe favrei
Deglutition Disorders	Cortinarius talimultiformis
Deglutition Disorders	Philodendron
Deglutition Disorders	Actinidia chinensis
Deglutition Disorders	Rhizoclonium ramosum
Deglutition Disorders	Nicotiana tabacum
Deglutition Disorders	Alocasia macrorrhizos
Deglutition Disorders	Amanita glarea
Deglutition Disorders	Citrus
Deglutition Disorders	Vitis vinifera
Deglutition Disorders	Fragaria x ananassa
Deglutition Disorders	Triticum aestivum
Deglutition Disorders	Camellia sinensis
Deglutition Disorders	Serendipita herbamans
Deglutition Disorders	Dieffenbachia
Deglutition Disorders	Daucus carota
Deglutition Disorders	Zea mays
Deglutition Disorders	Prunus persica
Deglutition Disorders	Malus domestica
Deglutition Disorders	Phleum pratense
Deglutition Disorders	Pennellia yalaensis
Deglutition Disorders	Allium sativum
Deglutition Disorders	Kraftionema allantoideum
Deglutition Disorders	Echium
Deglutition Disorders	Amanita ballerina
Deglutition Disorders	Eragrostis tef
Deglutition Disorders	Ceratonia siliqua
Deglutition Disorders	Cuviera semseii
Deglutition Disorders	Eucalyptus grandis
Deglutition Disorders	Pluteus multiformis
Deglutition Disorders	Haematococcus lacustris
Deglutition Disorders	Arnica montana
Deglutition Disorders	Inosperma lanatodiscum
Postural instability	Serendipita herbamans
Postural instability	Helianthus annuus
Postural instability	Mucuna pruriens
Postural instability	Haematococcus lacustris
Postural instability	Morinda citrifolia
Postural instability	Bacopa monnieri
REM Sleep Behavior Disorder	Theobroma cacao
REM Sleep Behavior Disorder	Annona muricata
REM Sleep Behavior Disorder	Chrysanthemum x morifolium
REM Sleep Behavior Disorder	Arachis hypogaea
REM Sleep Behavior Disorder	Wolfiporia cocos
REM Sleep Behavior Disorder	Prunella vulgaris
REM Sleep Behavior Disorder	Agaricus bisporiticus
REM Sleep Behavior Disorder	Ocimum basilicum
REM Sleep Behavior Disorder	Nicotiana tabacum
REM Sleep Behavior Disorder	Podoscypha parvula
Depressive disorder	Lepus mandshuricus
Depressive disorder	Bupleurum chinense
Depressive disorder	Iti
Depressive disorder	Lepus tolai
Depressive disorder	Sesamum indicum
Depressive disorder	Teline
Depressive disorder	Hypericum perforatum
Depressive disorder	Gynochthodes officinalis
Constipation	Boschniakia rossica
Constipation	Calomela
Constipation	Morus alba
Constipation	Dianthus chinensis
Constipation	Dianthus superbus
Constipation	Scrophularia buergeriana
Constipation	Scrophularia ningpoensis
Constipation	Scrophularia fargesii
Constipation	Scrophularia kakudensis
Constipation	Scrophularia koraiensis
Constipation	Alcea rosea
Constipation	Lutra lutra
Constipation	Chroicocephalus ridibundus
Constipation	Senna alexandrina
Constipation	Gleditsia sinensis
Constipation	Radix
Constipation	Apha
Constipation	Io
Constipation	Nes
Constipation	Asparagus cochinchinensis
Constipation	Abelmoschus moschatus
Constipation	Anemarrhena asphodeloides
Constipation	Ami
Constipation	Prunus tomentosa
Constipation	Senna occidentalis
Constipation	Cistanche deserticola
Constipation	Glycine max
Constipation	Frangula alnus
Constipation	Raphanus sativus
Constipation	Rumex japonicus
Constipation	Chondrus
Constipation	Rhamnus leptophylla
Constipation	Ophiopogon japonicus
Constipation	Angelica sinensis
Constipation	Trichosanthes kirilowii
Constipation	Celastrus paniculatus
Constipation	Croton
Constipation	Liriope spicata
Constipation	Rumex crispus
Constipation	Aralia elata
Constipation	Cynomorium songaricum
Constipation	Siraitia grosvenorii
Constipation	Perilla frutescens
Constipation	Iti
Constipation	Rheum hotaoense
Constipation	Chamaecrista mimosoides
Constipation	Orobanche coerulescens
Constipation	Olea europaea
Constipation	Aloe vera
Constipation	Psorospermum febrifugum
Constipation	Sus scrofa domesticus
Constipation	Magnolia officinalis
Constipation	Excoecaria agallocha
Constipation	Ipomoea batatas
Constipation	Euphorbia prolifera
Constipation	Citrullus lanatus subsp. vulgaris
Constipation	Senna obtusifolia
Constipation	Hernandia sonora
Constipation	Erysimum cheiri
Constipation	Rumex patientia
Constipation	Prunus persica
Constipation	Rumex acetosa
Constipation	Linaria vulgaris
Constipation	Perilla frutescens var. arguta
Constipation	Citrus trifoliata
Constipation	Rehmannia glutinosa
Constipation	Rhamnus cathartica
Constipation	Cannabis sativa
Constipation	Ficus carica
Constipation	Fallopia multiflora
Constipation	Brassica rapa subsp. oleifera
Constipation	Scaphium lychnophorum
Constipation	Tamarindus indica
Constipation	Rumex obtusifolius
Constipation	Linum usitatissimum
Constipation	Senna sophera
Constipation	Aloe arborescens var. natalensis
Constipation	Arthromeris mairei
Constipation	Aquilaria agallochum
Constipation	Prunus salicina
Constipation	Sesamum indicum
Constipation	Ipomoea aquatica
Constipation	Pinus koraiensis
Constipation	Rheum officinale
Constipation	Aleurites moluccanus
Constipation	Sophora flavescens
Constipation	Prunus armeniaca
Constipation	Prunus japonica
Constipation	Juglans regia
Constipation	Apis cerana
Constipation	Biancaea decapetala
Constipation	Passiflora edulis
Constipation	Triadica sebifera
Constipation	Ira
Constipation	Gleditsia japonica
Constipation	Ovis aries
Constipation	Aquilaria sinensis
Constipation	Curcuma zedoaria
Constipation	Curcuma kwangsiensis
Constipation	Curcuma wenyujin
Constipation	Curcuma phaeocaulis
Constipation	Ipomoea nil
Constipation	Ipomoea purpurea
Constipation	Malva verticillata
Constipation	Helianthus annuus
Constipation	Rheum palmatum
Constipation	Homo sapiens
Constipation	Abutilon theophrasti
Constipation	Phytolacca acinosa
Constipation	Phytolacca americana
Constipation	halite metagenome
Constipation	Allium fistulosum
Constipation	Phelotrupes laevistriatus
Constipation	Euphorbia pekinensis
Constipation	Knoxia corymbosa
Constipation	Euphorbia esula
Constipation	Aloe
Constipation	Capra hircus
Constipation	Prunus humilis
Constipation	Senna tora
Constipation	Prunus mandshurica
Constipation	Trichosanthes cucumeroides
Constipation	Trichosanthes bracteata
Constipation	Trichosanthes truncata
Constipation	Xylotrupes
Constipation	Secale cereale
Constipation	Liriope muscari
Constipation	Torreya nucifera
Constipation	Torreya grandis
Constipation	Ovis
Constipation	Bubalus bubalis
Constipation	Citrus aurantium
Constipation	Citrus sinensis
Constipation	Citrus natsudaidai
Constipation	Croton tiglium
Constipation	Rheum tanguticum
Constipation	Rheum undulatum
Constipation	Rheum coreanum
Constipation	Rumex longifolius
Constipation	Magnolia obovata
Constipation	Amaranthus tricolor
Constipation	Bos taurus
Constipation	Ficus erecta
Constipation	Brassica rapa subsp. chinensis
Constipation	Aesa
Constipation	Vernicia fordii
Constipation	Rhamnus taquetii
Constipation	Catharsius
Constipation	Ricinus communis
Constipation	Brassica rapa
Constipation	Rhamnus davurica
Constipation	Tuber
Constipation	Avena sativa
Constipation	Haliotis gigantea
Constipation	Haliotis diversicolor
Constipation	Cucumis melo
Constipation	Arachis hypogaea
Constipation	Spinacia oleracea
Constipation	Iris uniflora
Constipation	Luffa
Constipation	Haliotis asinina
Constipation	Bromus japonicus
Constipation	Glebionis coronaria
Constipation	Cis
Constipation	Vigna vexillata
Constipation	Catharsius molossus
Constipation	Zizania latifolia
Constipation	Abelmoschus manihot
Constipation	Momordica
Constipation	Phyto
Constipation	Ula
Constipation	Aria
Constipation	Tor
Constipation	Senna
Constipation	Plantago ovata
Constipation	Sterculia
Constipation	Cortinarius coracis
Constipation	Calotropis procera
Constipation	Morus
Constipation	Citrus
Constipation	Triticum aestivum
Constipation	Hordeum vulgare
Constipation	Cyamopsis tetragonoloba
Constipation	Rheum rhabarbarum
Constipation	Glycyrrhiza
Constipation	Sterculia urens
Constipation	Camellia sinensis
Constipation	Catha edulis
Constipation	Zea mays
Constipation	Onira
Constipation	Capsicum frutescens
Constipation	Oryza sativa
Constipation	Maranta arundinacea
Constipation	Zingiber officinale
Constipation	Fagopyrum esculentum
Constipation	Cribbea turbinispora
Constipation	Aa
Constipation	Myristica fragrans
Constipation	Haematococcus lacustris
Constipation	Rhizoclonium ramosum
Constipation	Scrophularia nodosa
Constipation	Pisum sativum
Constipation	Persicaria maculosa
Constipation	Theobroma cacao
Constipation	Auricularia
Constipation	Frangula purshiana
Constipation	Fumaria indica
Constipation	Hibiscus rosa-sinensis
Constipation	Indigofera
Constipation	Beta vulgaris
Constipation	Calendula officinalis
Constipation	Amorphophallus konjac
Constipation	Gymnanthemum amygdalinum
Constipation	Areca catechu
Constipation	Saussurea costus
Constipation	Actinidia deliciosa
Constipation	Scrophularia
Constipation	Elettaria cardamomum
Constipation	Syzygium aromaticum
Constipation	Nicotiana tabacum
Constipation	Bambusa
Constipation	Malus domestica
Constipation	Pyrus
Constipation	Serendipita herbamans
Constipation	Morinda morindoides
Constipation	Mareya micrantha
Constipation	Pimpinella anisum
Constipation	Foeniculum vulgare
Constipation	Sambucus nigra
Constipation	Aloe ferox
Constipation	Inosperma lanatodiscum
Constipation	Areca
Constipation	Inula japonica
Constipation	Holarrhena pubescens
Constipation	Piper nigrum
Constipation	Lepidium sativum
Constipation	Prunus domestica
Constipation	Senna macranthera
Constipation	Tricholoma bryogenum
Constipation	Gentiana straminea
Constipation	Gymnema sylvestre
Constipation	Vaccinium macrocarpon
Constipation	Victoria
Constipation	Swertia chirayita
Constipation	Ginkgo biloba
Constipation	Vinca
Constipation	Drimia indica
Constipation	Cressa cretica
Constipation	Lens
Constipation	Ficus
Constipation	Fumaria parviflora
Constipation	Pleurotus tuber-regium
Constipation	Termitomyces microcarpus
Constipation	Calvatia cyathiformis
Constipation	Ganoderma lucidum
Constipation	Ganoderma resinaceum
Constipation	Cortinarius catharinae
Constipation	Aquilaria crassna
Constipation	Solanum tuberosum
Constipation	Panax ginseng
Constipation	Guilandina bonduc
Constipation	Senna alata
Constipation	Phyllanthus emblica
Constipation	Prunus mume
Constipation	Carica papaya
Constipation	Stachytarpheta jamaicensis
Constipation	Musa x paradisiaca
Constipation	Euphorbia tithymaloides
Constipation	Plantago
Constipation	Conyza bonariensis
Constipation	Viola betonicifolia
Constipation	Ziziphus mucronata
Constipation	Berchemia discolor
Constipation	Dentipellis fragilis
Constipation	Oncophorus integerrimus
Constipation	Diospyros kaki
Constipation	Inocybe floccosibrunnea
Constipation	Polygonum cuspidatum
Constipation	Leptactina platyphylla
Constipation	Malva neglecta
Constipation	Carissa carandas
Constipation	Singerocybe alboinfundibuliformis
Constipation	Aleurodiscus senticosus
Constipation	Lactarius rubrobrunneus
Constipation	Olea
Constipation	Cassia sieberiana
Constipation	Ocimum basilicum
Constipation	Dendrobium candidum
Constipation	Boletus pinetorum
Constipation	Samadera indica
Constipation	Cichorium intybus
Constipation	Cortinarius walkeri
Constipation	Frangula
Constipation	Descurainia sophia
Constipation	Anemarrhena
Constipation	Leonotis leonurus
Constipation	Cissus quadrangularis
Constipation	Sauropus androgynus
Constipation	Mentha x piperita
Constipation	Melissa officinalis
Constipation	Gleditsia
Constipation	Morella serrata
Constipation	Terminalia chebula
Constipation	Withania somnifera
Constipation	Zantedeschia albomaculata
Constipation	Pluteus multiformis
Constipation	Atropa belladonna
Constipation	Ekimia ozcan-secmenii
Constipation	Dendrobium officinale
Constipation	Aralia cordata
Constipation	Malva sylvestris
Constipation	Chimonobambusa quadrangularis
Constipation	Portulaca oleracea
Constipation	Mitragyna speciosa
Constipation	Tomophagus cattienensis
Constipation	Kirkia acuminata
Constipation	Sphenocentrum jollyanum
Constipation	Combretum indicum
Constipation	Trigonostemon reidioides
Constipation	Ulva
Constipation	Rosa canina
Constipation	Baccaurea ramiflora
Constipation	Entoloma griseorugulosum
Constipation	Plantago major
Constipation	Physostigma venenosum
Constipation	Hovenia dulcis
Constipation	Euphorbia lathyris
Constipation	Russula katarinae
Constipation	Mangifera indica
Constipation	Oroxylum indicum
Constipation	Paeonia emodi
Constipation	Phyllanthus
Constipation	Cistanche tubulosa
Constipation	Psoralea
Anxiety	Crocus sativus
Anxiety	Dioscorea esculenta
Anxiety	Ovis aries
Anxiety	Calotes versicolor
Anxiety	Platycladus orientalis
Anxiety	Haematococcus lacustris
Anxiety	Serendipita herbamans
Anxiety	Cannabis
Anxiety	Fomitiporia expansa
Anxiety	Cannabis sativa
Anxiety	Salvia
Anxiety	Cortinarius chrysomallus
Anxiety	Nicotiana tabacum
Anxiety	Beta
Anxiety	Cuviera semseii
Anxiety	Kraftionema allantoideum
Anxiety	Tomophagus cattienensis
Anxiety	Salvia sclarea
Anxiety	Pinellia
Anxiety	Cortinarius talimultiformis
Anxiety	Podoscypha parvula
Anxiety	Piper methysticum
Anxiety	Brassica napus
Anxiety	Aa
Anxiety	Cortinarius walkeri
Anxiety	Nerium oleander
Anxiety Disorders	Pleioblastus amarus
Anxiety Disorders	Oenanthe javanica
Anxiety Disorders	Cannabis
Anxiety Disorders	Nicotiana tabacum
Anxiety Disorders	Piper methysticum
Anxiety Disorders	Crataegus rhipidophylla
Anxiety Disorders	Centella asiatica
Anxiety Disorders	Melissa officinalis
Anxiety Disorders	Catha edulis
Anxiety Disorders	Marasmius calvocystidiatus
Anxiety Disorders	Cannabis sativa
Sense of smell impaired	Mentha x piperita
Sense of smell impaired	Inocybe favrei
Sense of smell impaired	Prunus persica
Sense of smell impaired	Cuviera semseii
Fatigue	Panax quinquefolius
Fatigue	Polygala fallax
Fatigue	Atractylodes lancea
Fatigue	Atractylodes chinensis
Fatigue	Atractylodes japonica
Fatigue	Nyctereutes procyonoides koreensis
Fatigue	Martes
Fatigue	Martes zibellina
Fatigue	Rehmannia glutinosa
Fatigue	Carpinus coreana
Fatigue	Canis lupus familiaris
Fatigue	Car
Fatigue	Vulpes vulpes
Fatigue	Ganoderma lucidum
Fatigue	Aria
Fatigue	Nicotiana tabacum
Fatigue	Cannabis sativa
Fatigue	Phleum pratense
Fatigue	Medicago sativa
Fatigue	Cyamopsis tetragonoloba
Fatigue	Tomophagus cattienensis
Fatigue	Osa
Fatigue	Amanita glarea
Fatigue	Camellia sinensis
Fatigue	Angelica dahurica
Fatigue	Ekimia ozcan-secmenii
Fatigue	Solanum lycopersicum
Fatigue	Fomitiporia expansa
Fatigue	Nelumbo nucifera
Fatigue	Haematococcus lacustris
Fatigue	Triticum aestivum
Fatigue	Coix
Fatigue	Trigonella foenum-graecum
Fatigue	Alternanthera sessilis
Fatigue	Oncophorus integerrimus
Fatigue	Panax ginseng
Fatigue	Betula
Fatigue	Alnus
Fatigue	Rhodiola rosea
Fatigue	Serendipita herbamans
Fatigue	Manihot esculenta
Pain	Trillium tschonoskii
Pain	Gelsemium elegans
Pain	Hemiphragma heterophyllum
Pain	Alangium kurzii
Pain	Ephedra sinica
Pain	Liquidambar formosana
Pain	Tinospora sinensis
Pain	Desmos cochinchinensis
Pain	Viscum articulatum
Pain	Croomia japonica
Pain	Saussurea japonica
Pain	Peperomia pellucida
Pain	Apis cerana
Pain	Euscaphis japonica
Pain	Campylotropis hirtella
Pain	Cyclea tonkinensis
Pain	Justicia adhatoda
Pain	Eurya japonica
Pain	Dolomiaea denticulata
Pain	Litchi chinensis
Pain	Sabia swinhoei
Pain	Mucuna sempervirens
Pain	Salvia bowleyana
Pain	Ajuga forrestii
Pain	Aconitum kusnezoffii
Pain	Lysimachia candida
Pain	Paris polyphylla
Pain	Fissistigma polyanthum
Pain	Solanum aculeatissimum
Pain	Cymbopogon distans
Pain	Aloe arborescens var. natalensis
Pain	Callerya cinerea
Pain	Piper cubeba
Pain	Incarvillea sinensis
Pain	Illicium henryi
Pain	Ardisia crispa
Pain	Schefflera venulosa
Pain	Murraya paniculata
Pain	Impatiens balsamina
Pain	Sargassum
Pain	Taxillus yadoriki
Pain	Isa
Pain	Aconitum triphyllum
Pain	Aconitum chiisanense
Pain	Aconitum delavayi
Pain	Aconitum vilmorinianum
Pain	Aconitum
Pain	Zanthoxylum piperitum
Pain	Zanthoxylum coreanum
Pain	Zanthoxylum planispinum
Pain	Zanthoxylum simulans
Pain	Piper longum
Pain	Syzygium aromaticum
Pain	Zanthoxylum bungeanum
Pain	Dipsacus asper
Pain	Terminalia chebula
Pain	Angelica dahurica
Pain	Gyps
Pain	Angelica sinensis
Pain	Tabanus
Pain	Cinnamomum aromaticum
Pain	Aconitum carmichaelii
Pain	Zanthoxylum schinifolium
Pain	Lindera glauca
Pain	Zingiber officinale
Pain	Centipeda minima
Pain	Phellinus igniarius
Pain	Rhus chinensis
Pain	Oenothera odorata
Pain	Bidens parviflora
Pain	Radix
Pain	Carthamus tinctorius
Pain	Equisetum arvense
Pain	Zinnia elegans
Pain	Disporum viridescens
Pain	Ardisia japonica
Pain	Tripterygium hypoglaucum
Pain	Alangium platanifolium
Pain	Kalopanax septemlobus
Pain	Coix lacryma-jobi
Pain	Felis
Pain	Buxus microphylla
Pain	Ischnoderma benzoinum
Pain	Salvia
Pain	Ara
Pain	Ora
Pain	Trigonella
Pain	Bombyx
Pain	Apha
Pain	Hordeum vulgare
Pain	Parga
Pain	Styrax
Pain	Pan
Pain	Ebo
Pain	Foeniculum vulgare
Pain	Iti
Pain	Tacca plantaginea
Pain	Symplocos chinensis
Pain	Asplenium prolongatum
Pain	Physalis peruviana
Pain	Magnolia coco
Pain	Iris dichotoma
Pain	Nicotiana tabacum
Pain	Rubus hirsutus
Pain	Celastrus orbiculatus
Pain	Corydalis ophiocarpa
Pain	Sinomenium acutum
Pain	Dennstaedtia scabra
Pain	Goniophlebium niponicum
Pain	Citrus sinensis
Pain	Corydalis taliensis
Pain	Sassafras tzumu
Pain	Ophioglossum vulgatum
Pain	Lysimachia foenum-graecum
Pain	Ericerus pela
Pain	Myrsine africana
Pain	Papaver commutatum
Pain	Datura metel
Pain	Plumbago zeylanica
Pain	Rhododendron mariae
Pain	Rosa chinensis
Pain	Siphonostegia chinensis
Pain	Pyrola calliantha
Pain	Callerya nitida
Pain	Smilax glaucochina
Pain	Strychnos nux-vomica
Pain	Libanotis condensata
Pain	Salvia roborowskii
Pain	Morina chinensis
Pain	Cyprinus carpio
Pain	Seseli
Pain	Tephrosia purpurea
Pain	Zanthoxylum ailanthoides
Pain	Lindera obtusiloba
Pain	Trillium
Pain	Boerhavia diffusa
Pain	Lysionotus pauciflorus
Pain	Inula helenium
Pain	Ardisia pusilla
Pain	Hovenia dulcis
Pain	Tetradium glabrifolium
Pain	Geranium wilfordii
Pain	Sium latifolium
Pain	Cyclea barbata
Pain	Lysidice rhodostegia
Pain	Pentarhizidium orientale
Pain	Takifugu ocellatus
Pain	Smilax china
Pain	Clematis terniflora
Pain	Dracaena cochinchinensis
Pain	Psammosilene tunicoides
Pain	Peganum harmala
Pain	Chrysanthemum indicum
Pain	Corallodiscus flabellatus
Pain	Viverra zibetha
Pain	Aconitum chasmanthum
Pain	Paederia scandens
Pain	Aspidistra elatior
Pain	Saussurea involucrata
Pain	Apis mellifera ligustica
Pain	Fissistigma oldhamii
Pain	Chloranthus serratus
Pain	Cinnamomum insularimontanum
Pain	Diphasiastrum complanatum
Pain	Pleurolobus gangeticus
Pain	Pterocarya stenoptera
Pain	Sorbaria sorbifolia
Pain	Dioscorea tenuipes
Pain	Abies nephrolepis
Pain	Gypsophila acutifolia
Pain	Zanthoxylum armatum
Pain	Machilus thunbergii
Pain	Cinnamomum camphora
Pain	Aconitum kirinense
Pain	Piper sarmentosum
Pain	Persicaria viscosa
Pain	Dryobalanops aromatica
Pain	Prunus persica
Pain	Delphinus delphis
Pain	Aconitum sungpanense
Pain	Monachosorum flagellare
Pain	Peucedanum morisonii
Pain	Salix babylonica
Pain	Cocculus trilobus
Pain	Atalantia buxifolia
Pain	Aristolochia kaempferi
Pain	Picria felterrae
Pain	Ilex pedunculosa
Pain	Stephania delavayi
Pain	Litsea euosma
Pain	Thespesia populnea
Pain	Spinulum annotinum
Pain	Menyanthes trifoliata
Pain	Morella esculenta
Pain	Akebia quinata
Pain	Zanthoxylum acanthopodium
Pain	Eschscholzia californica
Pain	Euryale ferox
Pain	Broussonetia kazinoki
Pain	Angelica acutiloba
Pain	Davallia divaricata
Pain	Chloranthus spicatus
Pain	Aristolochia fangchi
Pain	Podocarpus macrophyllus
Pain	Elaeis guineensis
Pain	Hedychium spicatum
Pain	Malus asiatica
Pain	Ficus hispida
Pain	Dioscorea futschauensis
Pain	Hypecoum erectum
Pain	Chaenomeles speciosa
Pain	Vitis vinifera
Pain	Harpagophytum procumbens
Pain	Lysimachia capillipes
Pain	Hypericum patulum
Pain	Equisetum sylvaticum
Pain	Piper wallichii
Pain	Scilla scilloides
Pain	Photinia parvifolia
Pain	Citrus limon
Pain	Melia azedarach var. toosendan
Pain	Sapindus mukorossi
Pain	Swertia patens
Pain	Aconitum polyschistum
Pain	Periploca forrestii
Pain	Daphne odora
Pain	Helianthus tuberosus
Pain	Corydalis pallida
Pain	Piper puberulum
Pain	Angelica polymorpha
Pain	Dregea sinensis
Pain	Clematis chinensis
Pain	Periploca calophylla
Pain	Celastrus paniculatus
Pain	Sambucus williamsii
Pain	Cycas revoluta
Pain	Magnolia champaca
Pain	Isodon rubescens
Pain	Phlomis umbrosa
Pain	Solanum torvum
Pain	Bauhinia championii
Pain	Rosa rugosa
Pain	Matricaria chamomilla
Pain	Buglossoides arvensis
Pain	Cynanchum otophyllum
Pain	Solanum dulcamara
Pain	Selaginella doederleinii
Pain	Justicia procumbens
Pain	Ventilago leiocarpa
Pain	Iris japonica
Pain	Chelidonium majus
Pain	Arctium lappa
Pain	Plumbago indica
Pain	Pelargonium graveolens
Pain	Juniperus sabina
Pain	Aconitum brachypodum
Pain	Euonymus maackii
Pain	Photinia serratifolia
Pain	Cinnamomum glanduliferum
Pain	Aesculus chinensis var. wilsonii
Pain	Aralia elata
Pain	Brassica juncea
Pain	Euonymus phellomanus
Pain	Marsdenia oreophila
Pain	Ami
Pain	Cyperus iria
Pain	Delphinium omeiense
Pain	Peganum nigellastrum
Pain	Primula obconica
Pain	Epimedium brevicornu
Pain	Desmodium
Pain	Daphne tangutica
Pain	Boehmeria siamensis
Pain	Gnetum parvifolium
Pain	Marchantia polymorpha
Pain	Corynandra viscosa
Pain	Lamium barbatum
Pain	Dioscorea althaeoides
Pain	Platycladus orientalis
Pain	Pothos chinensis
Pain	Firmiana simplex
Pain	Actinidia arguta
Pain	Laurus nobilis
Pain	Illicium verum
Pain	Micromelum integerrimum
Pain	Ligusticum sinense
Pain	Salvia rosmarinus
Pain	Ranunculus sceleratus
Pain	Convolvulus arvensis
Pain	Ophiorrhiza japonica
Pain	Cissampelos pareira
Pain	Asclepias curassavica
Pain	Casuarina equisetifolia
Pain	Erycibe obtusifolia
Pain	Isodon walkeri
Pain	Cyclea racemosa
Pain	Hylomecon japonica
Pain	Betula luminifera
Pain	Toddalia asiatica
Pain	Schisandra henryi
Pain	Boschniakia rossica
Pain	Symplocos caudata
Pain	Kadsura interior
Pain	Anemone altaica
Pain	Rorippa indica
Pain	Selaginella uncinata
Pain	Ilex pubescens
Pain	Conioselinum vaginatum
Pain	Osmanthus fragrans
Pain	Coniogramme japonica
Pain	Acanthus ilicifolius
Pain	Jacobaea cannabifolia
Pain	Psidium guajava
Pain	Clitoria ternatea
Pain	Alyxia sinensis
Pain	Meeboldia yunnanensis
Pain	Melia azedarach
Pain	Atropa belladonna
Pain	Wisteria sinensis
Pain	Lactarius piperatus
Pain	Guilandina crista
Pain	Erythrina variegata
Pain	Phlegmariurus fordii
Pain	Ocimum basilicum
Pain	Periploca sepium
Pain	Zanthoxylum echinocarpum
Pain	Stephania dielsiana
Pain	Spiraea prunifolia
Pain	Psychotria serpens
Pain	Litsea cubeba
Pain	Aristolochia debilis
Pain	Orobanche coerulescens
Pain	Stephania dicentrinifera
Pain	Picea koraiensis
Pain	Menispermum dauricum
Pain	Dregea volubilis
Pain	Kadsura coccinea
Pain	Parthenocissus tricuspidata
Pain	Orixa japonica
Pain	Stauntonia hexaphylla
Pain	Fissistigma glaucescens
Pain	Bidens bipinnata
Pain	Carum carvi
Pain	Asarum forbesii
Pain	Bretschneidera sinensis
Pain	Potentilla anserina
Pain	Clausena excavata
Pain	Holboellia fargesii
Pain	Stephania hernandifolia
Pain	Celastrus angulatus
Pain	Valeriana hardwickii
Pain	Corydalis adunca
Pain	Heracleum rapula
Pain	Alhagi maurorum
Pain	Hymenocallis littoralis
Pain	Ficus pumila
Pain	Macleaya cordata
Pain	Ilex cornuta
Pain	Scolopendra subspinipes
Pain	Alsophila spinulosa
Pain	Crotalaria sessiliflora
Pain	Peucedanum japonicum
Pain	Delphinium tatsienense
Pain	Angelica anomala
Pain	Lepisorus ussuriensis
Pain	Asarum sieboldii
Pain	Schisandra lancifolia
Pain	Polygala fallax
Pain	Aconitum nagarum var. heterotrichum
Pain	Smilax sieboldii
Pain	Oxalis acetosella
Pain	Corydalis yanhusuo
Pain	Gymnema sylvestre
Pain	Paeonia lactiflora
Pain	Aconitum forrestii
Pain	Davallia mariesii
Pain	Trachelospermum jasminoides
Pain	Osbeckia chinensis
Pain	Schisandra propinqua
Pain	Lindera megaphylla
Pain	Rhododendron molle
Pain	Juglans regia
Pain	Glaucium fimbrilligerum
Pain	Dioscorea panthaica
Pain	Fallopia multiflora
Pain	Thelephora vialis
Pain	Anisomeles indica
Pain	Euonymus japonicus
Pain	Psilotum nudum
Pain	Cyanotis arachnoidea
Pain	Viscum coloratum
Pain	Xanthium sibiricum
Pain	Delphinium
Pain	Gymnaconitum gymnandrum
Pain	Neocheiropteris fortunei
Pain	Aconitum coreanum
Pain	Vitex trifolia
Pain	Litsea glutinosa
Pain	Micromelum falcatum
Pain	Ficus simplicissima
Pain	Sophora alopecuroides
Pain	Iris tectorum
Pain	Nauclea officinalis
Pain	Aralia cordata
Pain	Lysimachia paridiformis
Pain	Hyoscyamus niger
Pain	Isodon rosthornii
Pain	Capsicum annuum
Pain	Ixora chinensis
Pain	Pterocarpus indicus
Pain	Citrus reticulata
Pain	Aconitum finetianum
Pain	Euphorbia pulcherrima
Pain	Stauntonia chinensis
Pain	Woodfordia fruticosa
Pain	Tripterygium wilfordii
Pain	Dicranopteris pedata
Pain	Skimmia reevesiana
Pain	Alangium chinense
Pain	Ardisia quinquegona
Pain	Metasequoia glyptostroboides
Pain	Formica fusca
Pain	Prunus pseudocerasus
Pain	Chloranthus japonicus
Pain	Celastrus flagellaris
Pain	Populus adenopoda
Pain	Argemone mexicana
Pain	Dalbergia odorifera
Pain	Trachyspermum ammi
Pain	Angelica pubescens
Pain	Leptochilus pothifolius
Pain	Ilex rotunda
Pain	Stephania brachyandra
Pain	Citrus trifoliata
Pain	Actinidia polygama
Pain	Taxillus
Pain	Piper hancei
Pain	Causonis japonica
Pain	Ageratum conyzoides
Pain	Biancaea sappan
Pain	Thlaspi arvense
Pain	Cypripedium
Pain	Vitex negundo
Pain	Dahlia pinnata
Pain	Bulbophyllum odoratissimum
Pain	Dioscorea cirrhosa
Pain	Stephania succifera
Pain	Stephania tetrandra
Pain	Orthosiphon wulfenioides
Pain	Solanum virginianum
Pain	Eucalyptus globulus
Pain	Gynochthodes parvifolia
Pain	Corydalis remota
Pain	Commiphora myrrha
Pain	Lycopodiastrum casuarinoides
Pain	Stephania japonica
Pain	Xanthoceras sorbifolium
Pain	Hansenia weberbaueriana
Pain	Lygodium japonicum
Pain	Pleurospermum rivulorum
Pain	Kopsia officinalis
Pain	Pholidota yunnanensis
Pain	Crinum latifolium
Pain	Gynandropsis gynandra
Pain	Chaenomeles sinensis
Pain	Crossostephium chinense
Pain	Phallus impudicus
Pain	Gynura segetum
Pain	Conocephalum conicum
Pain	Erythrina arborescens
Pain	Meconopsis horridula
Pain	Dioscorea septemloba
Pain	Achillea alpina
Pain	Pericampylus glaucus
Pain	Dioscorea collettii
Pain	Dioscorea collettii var. hypoglauca
Pain	Libanotis buchtormensis
Pain	Rodgersia pinnata
Pain	Dolomiaea souliei
Pain	Dendrolycopodium obscurum
Pain	Lamprocapnos spectabilis
Pain	Curcuma zedoaria
Pain	Ricinus communis
Pain	Sabia schumanniana
Pain	Sophora viciifolia
Pain	Cuminum cyminum
Pain	Lagerstroemia indica
Pain	Delphinium grandiflorum
Pain	Hypericum sampsonii
Pain	Osmorhiza aristata
Pain	Nerium oleander
Pain	Saussurea costus
Pain	Cymbopogon goeringii
Pain	Toxicodendron vernicifluum
Pain	Clerodendrum trichotomum
Pain	Gardenia jasminoides
Pain	Dioscorea zingiberensis
Pain	Anemone raddeana
Pain	Piper mullesua
Pain	Acronychia pedunculata
Pain	Veratrilla baillonii
Pain	Jatropha curcas
Pain	Tetracera asiatica
Pain	Blainvillea acmella
Pain	Euonymus alatus
Pain	Dryopteris chrysocoma
Pain	Hypericum japonicum
Pain	Cyathula capitata
Pain	Acorus calamus
Pain	Eleutherococcus giraldii
Pain	Paratinospora sagittata
Pain	Ficus microcarpa
Pain	Styrax benzoin
Pain	Monachosorum henryi
Pain	Armillaria mellea
Pain	Cicuta virosa
Pain	Meconopsis punicea
Pain	Erigeron breviscapus
Pain	Molineria capitulata
Pain	Lindera umbellata
Pain	Selaginella stauntoniana
Pain	Elaeagnus angustifolia
Pain	Liquidambar orientalis
Pain	Sarcandra glabra
Pain	Kadsura heteroclita
Pain	Angelica brevicaulis
Pain	Diphylleia sinensis
Pain	Lindera angustifolia
Pain	Aconitum hemsleyanum
Pain	Kaempferia galanga
Pain	Sigesbeckia orientalis
Pain	Adina pilulifera
Pain	Dysosma difformis
Pain	Bombyx mori
Pain	Fomitopsis officinalis
Pain	Ardisia crenata
Pain	Primula malacoides
Pain	Iphigenia indica
Pain	Abrus fruticulosus
Pain	Galium verum
Pain	Jasminum sambac
Pain	Cibotium barometz
Pain	Persicaria hydropiper
Pain	Dysosma pleiantha
Pain	Stephania sinica
Pain	Mesosphaerum suaveolens
Pain	Schisandra rubriflora
Pain	Aconitum sinomontanum
Pain	Aristolochia moupinensis
Pain	Geranium robertianum
Pain	Alpinia officinarum
Pain	Buddleja davidii
Pain	Aconitum umbrosum
Pain	Teucrium quadrifarium
Pain	Hemsleya amabilis
Pain	Maclura cochinchinensis
Pain	Adiantum philippense
Pain	Millettia pachycarpa
Pain	Stephania longa
Pain	Hypericum erectum
Pain	Scopolia japonica
Pain	Aconitum pendulum
Pain	Trollius chinensis
Pain	Momordica cochinchinensis
Pain	Alpinia galanga
Pain	Ligusticum chuanxiong
Pain	Rosa cymosa
Pain	Cullen corylifolium
Pain	Alpinia chinensis
Pain	Dysphania ambrosioides
Pain	Vicia amoena
Pain	Parameria laevigata
Pain	Impatiens
Pain	Litsea verticillata
Pain	Curcuma longa
Pain	Grevillea robusta
Pain	Zanthoxylum dissitum
Pain	Scutellaria indica
Pain	Ficus fistulosa
Pain	Aristolochia manshuriensis
Pain	Gossypium herbaceum
Pain	Deeringia amaranthoides
Pain	Pyrus pashia
Pain	Tacca chantrieri
Pain	Citrus junos
Pain	Veronicastrum sibiricum
Pain	Valeriana officinalis
Pain	Illicium difengpi
Pain	Heracleum hemsleyanum
Pain	Thunbergia grandiflora
Pain	Acorus tatarinowii
Pain	Gymnadenia conopsea
Pain	Vincetoxicum pycnostelma
Pain	Piper laetispicum
Pain	Pinus massoniana
Pain	Anisodus luridus
Pain	Isodon amethystoides
Pain	Artemisia argyi
Pain	Corymbia citriodora
Pain	Anemone rivularis
Pain	Clausena lansium
Pain	Stephania elegans
Pain	Fordia cauliflora
Pain	Papaver nudicaule
Pain	Cassia fistula
Pain	Hunteria zeylanica
Pain	Nicandra physalodes
Pain	Flemingia philippinensis
Pain	Lindera chunii
Pain	Viburnum luzonicum
Pain	Corydalis decumbens
Pain	Polygonum suffultum
Pain	Gentiana macrophylla
Pain	Glechoma longituba
Pain	Polypodium vulgare
Pain	Tetrapanax papyrifer
Pain	Rubia yunnanensis
Pain	Catalpa ovata
Pain	Kerria japonica
Pain	Rhododendron micranthum
Pain	Volkameria inermis
Pain	Actaea japonica
Pain	Ajuga nipponensis
Pain	Hydrangea chinensis
Pain	Blumea balsamifera
Pain	Corydalis incisa
Pain	Murraya euchrestifolia
Pain	Koenigia polystachya
Pain	Solanum melongena
Pain	Przewalskia tangutica
Pain	Viscum multinerve
Pain	Ranunculus japonicus
Pain	Paulownia fortunei
Pain	Ardisia mamillata
Pain	Anisodus tanguticus
Pain	Urena lobata
Pain	Equisetum palustre
Pain	Lindera aggregata
Pain	Aralia armata
Pain	Arthromeris mairei
Pain	Sterculia foetida
Pain	Aquilaria agallochum
Pain	Speranskia tuberculata
Pain	Dianella ensifolia
Pain	Jasminum grandiflorum
Pain	Magnolia grandiflora
Pain	Aconitum barbatum
Pain	Arenaria kansuensis
Pain	Lygodium flexuosum
Pain	Sanguisorba officinalis
Pain	Glycyrrhiza uralensis
Pain	Prunus salicina
Pain	Cryptolepis sinensis
Pain	Persicaria lapathifolia
Pain	Erigeron sumatrensis
Pain	Hedychium coronarium
Pain	Papaver somniferum
Pain	Medicago falcata
Pain	Lamium amplexicaule
Pain	Ficus carica
Pain	Dipsacus asperoides
Pain	Crotalaria tetragona
Pain	Cornus controversa
Pain	Callicarpa macrophylla
Pain	Eucalyptus robusta
Pain	Shiraia bambusicola
Pain	Huperzia selago
Pain	Veronica persica
Pain	Zanthoxylum myriacanthum
Pain	Aristolochia tuberosa
Pain	Ligularia fischeri
Pain	Uca
Pain	Persicaria thunbergii
Pain	Sargentodoxa cuneata
Pain	Aristolochia heterophylla
Pain	Aconitum geniculatum
Pain	Pteris vittata
Pain	Myrica nagi
Pain	Erycibe
Pain	Urtica cannabina
Pain	Aristolochia mollissima
Pain	Piper kadsura
Pain	Conyza bonariensis
Pain	Clerodendrum bungei
Pain	Crepidiastrum sonchifolium
Pain	Achillea millefolium
Pain	Helicteres isora
Pain	Salvia miltiorrhiza
Pain	Trigonella caerulea
Pain	Saussurea pulchella
Pain	Passiflora caerulea
Pain	Zanthoxylum nitidum
Pain	Flemingia strobilifera
Pain	Asarum caulescens
Pain	Syzygium buxifolium
Pain	Lyonia ovalifolia
Pain	Cnidium monnieri
Pain	Viburnum odoratissimum
Pain	Rubus cochinchinensis
Pain	Biebersteinia heterostemon
Pain	Entada phaseoloides
Pain	Calophyllum inophyllum
Pain	Dioscorea nipponica
Pain	Pratia nummularia
Pain	Cocculus laurifolius
Pain	Microlepia marginata
Pain	Silene baccifera
Pain	Cyperus rotundus
Pain	Asarum sagittarioides
Pain	Strychnos angustiflora
Pain	Dicranostigma franchetianum
Pain	Asarum maximum
Pain	Beaumontia grandiflora
Pain	Sedum bulbiferum
Pain	Ceratostigma minus
Pain	Rhodiola kirilowii
Pain	Coptis chinensis
Pain	Eleutherococcus gracilistylus
Pain	Nardostachys jatamansi
Pain	Ligularia lapathifolia
Pain	Begonia limprichtii
Pain	Alocasia cucullata
Pain	Piper boehmeriifolium
Pain	Aconitum kongboense
Pain	Manis pentadactyla
Pain	Morella rubra
Pain	Berchemia polyphylla var. leioclada
Pain	Onychium lucidum
Pain	Damnacanthus indicus
Pain	Cocos nucifera
Pain	Juniperus rigida
Pain	Saposhnikovia divaricata
Pain	Strychnos ignatii
Pain	Panax major
Pain	Pittosporum tobira
Pain	Sparganium stoloniferum
Pain	Claviceps purpurea
Pain	Achillea wilsoniana
Pain	Polygala arillata
Pain	Salvia flava
Pain	Tetradium ruticarpum
Pain	Azolla imbricata
Pain	Odontites vernus subsp. serotinus
Pain	Mesobuthus martensii
Pain	Incarvillea arguta
Pain	Cinnamomum tamala
Pain	Tricholoma matsutake
Pain	Duranta erecta
Pain	Lycogala epidendrum
Pain	Ampelopsis japonica
Pain	Panax japonicus var. bipinnatifidus
Pain	Piper retrofractum
Pain	Phlomis mongolica
Pain	Liriodendron tulipifera
Pain	Ceratostigma willmottianum
Pain	Phlegmariurus phlegmaria
Pain	Sida acuta
Pain	Rhododendron simsii
Pain	Cymbopogon citratus
Pain	Sarcococca coriacea
Pain	Nandina domestica
Pain	Helleborus thibetanus
Pain	Anemone flaccida
Pain	Cinnamomum bejolghota
Pain	Allium victorialis
Pain	Biancaea decapetala
Pain	Phlomoides rotata
Pain	Aristolochia tubiflora
Pain	Anredera cordifolia
Pain	Passiflora edulis
Pain	Viscum album
Pain	Diphasiastrum alpinum
Pain	Schefflera arboricola
Pain	Derris trifoliata
Pain	Artemisia anomala
Pain	Rohdea chinensis
Pain	Parmelia saxatilis
Pain	Brandisia hancei
Pain	Ligusticum tenuissimum
Pain	Ligusticum jeholense
Pain	Rubia akane
Pain	Rubia chinensis
Pain	Rubia cordifolia
Pain	Polygonum cuspidatum
Pain	Reynoutria japonica
Pain	Fallopia sachalinensis
Pain	Morus alba
Pain	Sparganium erectum
Pain	Heracleum moellendorffii
Pain	Dioscorea tokoro
Pain	Paeonia suffruticosa
Pain	Paeonia szechuanica
Pain	Ira
Pain	Bupleurum falcatum
Pain	Bupleurum chinense
Pain	Enterobacter quasihormaechei
Pain	Bupleurum euphorbioides
Pain	Bupleurum latissimum
Pain	Bupleurum longiradiatum
Pain	Prunus mandshurica
Pain	Trichosanthes kirilowii
Pain	Trichosanthes cucumeroides
Pain	Trichosanthes bracteata
Pain	Trichosanthes truncata
Pain	Allium tuberosum
Pain	Xylotrupes
Pain	Citrus aurantium
Pain	Glycine max
Pain	Citrus natsudaidai
Pain	Luffa
Pain	Hansenia forbesii
Pain	Angelica japonica
Pain	Accipiter gentilis
Pain	Coptis japonica
Pain	Coptis deltoidea
Pain	Echinops setifer
Pain	Rhaponticum uniflorum
Pain	Echinops latifolius
Pain	Gypsophila vaccaria
Pain	Silene repens
Pain	Cnidium officinale
Pain	Ligusticum striatum
Pain	Myrrha
Pain	Agkistrodon
Pain	Taxillus chinensis
Pain	Korthalsella japonica
Pain	Loranthus tanakae
Pain	Quercus acutissima
Pain	Epimedium koreanum
Pain	Asarum heterotropoides
Pain	Asarum maculatum
Pain	Cis
Pain	Clematis manshurica
Pain	Clematis hexapetala
Pain	Clematis brachyura
Pain	Clematis florida
Pain	Clematis patens
Pain	Epimedium pubescens
Pain	Epimedium sagittatum
Pain	Epimedium wushanense
Pain	Tamarix chinensis
Pain	Atractylodes lancea
Pain	Gentiana crassicaulis
Pain	Gentiana dahurica
Pain	Gentiana straminea
Pain	Atractylodes chinensis
Pain	Atractylodes japonica
Pain	Fer
Pain	Gynochthodes officinalis
Pain	Panthera tigris
Pain	Sigesbeckia glabrescens
Pain	Bungarus
Pain	Microhyla pulchra
Pain	Pelecanus onocrotalus
Pain	Ptyas korros
Pain	Grus japonensis
Pain	Curcuma kwangsiensis
Pain	Curcuma wenyujin
Pain	Curcuma phaeocaulis
Pain	Albizia julibrissin
Pain	Albizia kalkora
Pain	Allium taquetii
Pain	Acaronychoidea
Pain	Aconitum ciliare
Pain	Lophatherum gracile
Pain	Phyllostachys nigra
Pain	Lopha
Pain	Dipsacus japonicus
Pain	Lamium album
Pain	Lysimachia christinae
Pain	Chaenomeles cathayensis
Pain	Chaenomeles japonica
Pain	Tetramorium mogwai
Pain	Car
Pain	Hypophthalmichthys nobilis
Pain	Piper nigrum
Pain	Carpinus coreana
Pain	Curcuma aromatica
Pain	Sinapis alba
Pain	Brassica rapa subsp. oleifera
Pain	Apis mellifera
Pain	Aconitum alboviolaceum
Pain	Spatholobus suberectus
Pain	Angelica gigas
Pain	Pueraria montana var. lobata
Pain	Pueraria montana var. thomsonii
Pain	Bunga
Pain	Cinnamomum loureiroi
Pain	Ephedra intermedia
Pain	Ephedra equisetina
Pain	Polygonatum sibiricum
Pain	Polygonatum stenophyllum
Pain	Polygonatum kingianum
Pain	Polygonatum cyrtonema
Pain	Polygonatum falcatum
Pain	Polygonatum lasianthum
Pain	Polygona
Pain	Glycyrrhiza squamulosa
Pain	Ostericum citriodorum
Pain	Clematis armandii
Pain	Akebia trifoliata
Pain	Clematis montana
Pain	Cuculus poliocephalus
Pain	Tadorna ferruginea
Pain	Francolinus pintadeanus
Pain	Gallus gallus
Pain	Curcuma aeruginosa
Pain	Auricularia auricula-judae
Pain	Mactra quadrangularis
Pain	Carpesium abrotanoides
Pain	Catharsius molossus
Pain	Upis
Pain	Dianthus chinensis
Pain	Dianthus superbus
Pain	Diospyros kaki
Pain	Crepidiastrum denticulatum
Pain	Ixeridium dentatum
Pain	Ixeris stolonifera
Pain	Sonchus oleraceus
Pain	Lycium chinense
Pain	Apium graveolens
Pain	Oniscus
Pain	Pyrrosia lingua
Pain	Pyrrosia petiolosa
Pain	Pyrrosia sheareri
Pain	Cephalonoplos segetum
Pain	Cirsium setosum
Pain	Cephalonoplos
Pain	Paeonia obovata
Pain	Paeonia veitchii
Pain	Vincetoxicum atratum
Pain	Vincetoxicum versicolor
Pain	Vincetoxicum japonicum
Pain	Androsace umbellata
Pain	Gypsophila oldhamiana
Pain	Stellaria dichotoma
Pain	Stellaria media
Pain	Salvia przewalskii
Pain	Salvia yunnanensis
Pain	Verbena officinalis
Pain	Euphorbia lathyris
Pain	Hippocampus coronatus
Pain	Hippocampus kelloggi
Pain	Hippocampus histrix
Pain	Hippocampus kuda
Pain	Hippocampus japonicus
Pain	Hippocampus trimaculatus
Pain	Ursus thibetanus
Pain	Boswellia neglecta
Pain	Styphnolobium japonicum
Pain	Euonymus oxyphyllus
Pain	Artemisia keiskeana
Pain	Aconitum racemulosum
Pain	Oenothera lamarckiana
Pain	Aegonychon zollingeri
Pain	Parmelia
Pain	Sticta
Pain	Usnea longissima
Pain	Geum japonicum
Pain	Benincasa hispida
Pain	Iris pallasii
Pain	Rhododendron yedoense
Pain	Valeriana amurensis
Pain	Thesium chinense
Pain	Oxalis corniculata
Pain	Apriona germari
Pain	Hedera rhombea
Pain	Rosa multiflora
Pain	Cryptotaenia japonica
Pain	Galium spurium
Pain	Geranium dahuricum
Pain	Aka
Pain	Aconitum napiforme
Pain	Brassica rapa
Pain	Datura stramonium
Pain	Iris lactea
Pain	Vulpes vulpes
Pain	Crataegus pinnatifida
Pain	Eleusine indica
Pain	Pyrola japonica
Pain	Maianthemum japonicum
Pain	Oryza sativa
Pain	Pinus densiflora
Pain	Scutellaria barbata
Pain	Portulaca grandiflora
Pain	Sedum oryzifolium
Pain	Persicaria orientalis
Pain	Oenothera laciniata
Pain	Ovis aries
Pain	Artemisia sieversiana
Pain	Tetragonia tetragonoides
Pain	Alcea rosea
Pain	Allium fistulosum
Pain	Salix blinii
Pain	Dioscorea quinquelobata
Pain	Hylodesmum podocarpum var. oxyphyllum
Pain	Setaria italica
Pain	Mirabilis jalapa
Pain	Stellera chamaejasme
Pain	Hylomecon vernalis
Pain	Cercidiphyllum japonicum
Pain	Salix koreensis
Pain	Mustela sibirica
Pain	Nepeta cataria
Pain	Clematis fusca
Pain	Kummerowia stipulacea
Pain	Kummerowia striata
Pain	Polygala japonica
Pain	Stachys palustris
Pain	Ormosia hosiei
Pain	Wisteriopsis reticulata
Pain	Caulophyllum robustum
Pain	Usnea
Pain	Rubus coreanus
Pain	Lysimachia barystachys
Pain	Bulbophyllum
Pain	Euonymus fortunei
Pain	Disporum smilacinum
Pain	Streptopus ovalis
Pain	Coniogramme intermedia
Pain	Cynodon dactylon
Pain	Homo
Pain	Duhaldea cappa
Pain	Pteris dispar
Pain	Flos
Pain	Maianthemum dahuricum
Pain	Vicia amurensis
Pain	Rosa bracteata
Pain	Grewia biloba
Pain	Sanicula chinensis
Pain	Nelumbo nucifera
Pain	Boehmeria nivea
Pain	Hylomecon hylomeconoides
Pain	Sus scrofa domesticus
Pain	Circaea mollis
Pain	Carduus crispus
Pain	Potentilla indica
Pain	Potentilla hebiichigo
Pain	Sambucus javanica
Pain	Sambucus racemosa subsp. sieboldiana
Pain	Cervus nippon
Pain	Lespedeza cyrtobotrya
Pain	Androsace filiformis
Pain	Camellia japonica
Pain	Clinopodium gracile
Pain	Equisetum ramosissimum
Pain	Tamarix ramosissima
Pain	Sambucus canadensis
Pain	Veronica polita
Pain	Fatsia japonica
Pain	Platycarya strobilacea
Pain	Amauroderma calcitum
Pain	Cercis chinensis
Pain	Eleutherococcus senticosus
Pain	Salix gracilistyla
Pain	Ilex chinensis
Pain	Quercus dentata
Pain	Disporum sessile
Pain	Carpinus cordata
Pain	Spiraea trichocarpa
Pain	Tuber
Pain	Betula platyphylla
Pain	Hosta plantaginea
Pain	Ginkgo biloba
Pain	Abelmoschus manihot
Pain	Erodium stephanianum
Pain	Geranium carolinianum
Pain	Geranium eriostemon var. megalanthum
Pain	Geranium koreanum
Pain	Geranium krameri
Pain	Geranium sibiricum
Pain	Geranium thunbergii
Pain	Geranium tripartitum
Pain	Gloiopeltis furcata
Pain	Cervus nippon mantchuricus
Pain	Rhynchosia volubilis
Pain	Salix
Pain	Bos taurus
Pain	Leersia japonica
Pain	Glaucidium cuculoides
Pain	Geum aleppicum
Pain	Elaeagnus umbellata
Pain	Garcinia hanburyi
Pain	Paliurus ramosissimus
Pain	Aeschynomene indica
Pain	Stella
Pain	Paeonia
Pain	synthetic construct
Pain	Nu
Pain	Angelica
Pain	Illicium
Pain	Pheretima
Pain	Glycyrrhiza
Pain	Hyla sanchiangensis
Pain	Foeniculum
Pain	Coridius
Pain	Ula
Pain	Litchi
Pain	Siphonostegia
Pain	Ia
Pain	Oar
Pain	Typha
Pain	Atta
Pain	Paris
Pain	Bia
Pain	Scorpio
Pain	Myristica
Pain	Moschus
Pain	Actaea
Pain	Eulota
Pain	Scolopendra
Pain	Ero
Pain	Cebus
Pain	Sar
Pain	Hea
Pain	Citrus medica
Pain	Actaea dahurica
Pain	Ensis
Pain	Nes
Pain	Litsea
Pain	Lonicera flava
Pain	Aristolochia
Pain	Murraya
Pain	Senna
Pain	Ulus
Pain	Zale
Pain	Schefflera
Pain	This
Pain	Clethra
[truncated: 355 more rows]
