# Supplementary material for: NaCTR: Natural product-derived compound-based drug discovery pipeline from traditional oriental medicine by search space reduction
Source: Comput Struct Biotechnol J. 2024 Oct 29;23:3869–77. doi: 10.1016/j.csbj.2024.10.035 (PMC11564001; doi:10.1016/j.csbj.2024.10.035)
Supplement: MMC 2 — NPs and the count of Parkinson's disease phenotypes that NPs are known to treat. [file mmc2.xlsx]

## Sheet: NPs-Phenotypes count
Table 2. The number of Parkinson's disease-related phenotypes to NPs
Natural Products (NPs)	Count
Nicotiana tabacum	11
Cannabis sativa	9
Haematococcus lacustris	8
Oncophorus integerrimus	7
Boletus pinetorum	7
Podoscypha parvula	7
Serendipita herbamans	7
Tomophagus cattienensis	6
Camellia sinensis	6
Cuviera semseii	5
Inosperma lanatodiscum	5
Arachis hypogaea	5
Oryza sativa	5
Cortinarius talimultiformis	5
Pluteus multiformis	5
Panax ginseng	5
Prunus persica	5
Cannabis	5
Withania somnifera	4
Radix	4
Helianthus annuus	4
Bos taurus	4
Olea	4
Russula siamensis	4
Hypericum perforatum	4
Kraftionema allantoideum	4
Triticum aestivum	4
Malus domestica	4
Aa	4
Inocybe favrei	4
Vitis vinifera	4
Fomitiporia expansa	4
Tricholoma bryogenum	4
Cortinarius caesiocinctus	4
Sesamum indicum	4
Ekimia ozcan-secmenii	4
Mentha x piperita	4
Solanum lycopersicum	4
Crocus sativus	4
Piper methysticum	4
Morinda citrifolia	4
Solanum tuberosum	4
Theobroma cacao	4
Zea mays	4
Ovis aries	4
Melissa officinalis	4
Senna	3
Syzygium aromaticum	3
Phleum pratense	3
Ipomoea batatas	3
Ocimum basilicum	3
Iti	3
Fragaria x ananassa	3
Aria	3
Terminalia chebula	3
Catha edulis	3
Melia azedarach	3
Cucumis melo	3
Alcea rosea	3
Juglans	3
Glaucidium cuculoides	3
Cyamopsis tetragonoloba	3
Citrus	3
Tor	3
Ganoderma lucidum	3
Rhodiola rosea	3
Inocybe farinosipes	3
Areca catechu	3
Malva neglecta	3
Nerium oleander	3
Caryota no	3
Cortinarius chrysomallus	3
Carica papaya	3
Phytolacca americana	3
Azadirachta indica	3
Trichosanthes cucumeroides	3
Atropa belladonna	3
Alocasia macrorrhizos	3
Allium sativum	3
Styphnolobium japonicum	3
Hordeum vulgare	3
Fagopyrum esculentum	3
Polygala	3
Daucus carota	3
Cortinarius walkeri	3
Bupleurum chinense	3
Mangifera indica	3
Inocybe floccosibrunnea	3
Manihot esculenta	3
Pennellia yalaensis	3
Campanula rotata	3
Marasmius calvocystidiatus	3
Cortinarius ceskae	3
Citrus sinensis	3
Ginkgo biloba	3
Vaccinium corymbosum	3
Brassica napus	3
Salvia	3
Brassica rapa	3
Zingiber officinale	3
Curcuma phaeocaulis	2
Secale cereale	2
Curcuma kwangsiensis	2
Fraxinus ornus	2
Curcuma zedoaria	2
Conyza bonariensis	2
Ira	2
Citrus aurantium	2
Curcuma wenyujin	2
Glycine max	2
Nicotiana benthamiana	2
Passiflora edulis	2
Biancaea decapetala	2
Centipeda minima	2
Juglans regia	2
Arabidopsis thaliana	2
Prunus dulcis	2
Citrus natsudaidai	2
Prunus salicina	2
Aquilaria agallochum	2
Cortinarius catharinae	2
Arthromeris mairei	2
Mentha spicata	2
Aloe arborescens var. natalensis	2
Apis cerana	2
Ranunculus japonicus	2
Justicia procumbens	2
Sedum bulbiferum	2
Bupleurum euphorbioides	2
Bupleurum latissimum	2
Bupleurum longiradiatum	2
Aralia cordata	2
Inula helenium	2
Ficus pumila	2
Iris lactea	2
Prunus mandshurica	2
Bubalus bubalis	2
Sigesbeckia glabrescens	2
Persicaria orientalis	2
Allium fistulosum	2
Ranunculus sceleratus	2
Trichosanthes bracteata	2
Trichosanthes truncata	2
Dioscorea nipponica	2
Dioscorea quinquelobata	2
Hyoscyamus niger	2
Rheum palmatum	2
Phyllostachys nigra	2
Pleioblastus amarus	2
Xylotrupes	2
Benincasa hispida	2
Polygonum cuspidatum	2
Iris pallasii	2
Diospyros kaki	2
Brassica rapa subsp. oleifera	2
Linum usitatissimum	2
Russula katarinae	2
Fallopia multiflora	2
Pisum sativum	2
Chrysanthemum x morifolium	2
Aloe vera	2
Calendula officinalis	2
Olea europaea	2
Orobanche coerulescens	2
Gynochthodes officinalis	2
Boschniakia rossica	2
Enterobacter quasihormaechei	2
Cis	2
Dianthus chinensis	2
Aralia elata	2
Dianthus superbus	2
Cribbea turbinispora	2
Actinidia deliciosa	2
Capsicum frutescens	2
Apha	2
Nes	2
Catharsius molossus	2
Abelmoschus manihot	2
Glycyrrhiza	2
Celastrus paniculatus	2
Trichosanthes kirilowii	2
Angelica sinensis	2
Ami	2
Rheum rhabarbarum	2
Ula	2
Saussurea costus	2
Luffa	2
Ficus carica	2
Alpinia officinarum	2
Bidens bipinnata	2
Morus	2
Plantago major	2
Lepiota himalayensis	2
Rehmannia glutinosa	2
Curcuma longa	2
Gymnema sylvestre	2
Citrus trifoliata	2
Linaria vulgaris	2
Gentiana straminea	2
Cinnamomum aromaticum	2
Ricinus communis	2
Prunus domestica	2
Sus scrofa domesticus	2
Piper nigrum	2
Homo sapiens	2
Ovis	2
Foeniculum vulgare	2
Tuber	2
Magnolia officinalis	2
Isa	2
Gossypium hirsutum	2
Actinidia chinensis	2
Rhizoclonium ramosum	2
Amanita glarea	2
Dieffenbachia	2
Morus alba	2
Leonotis leonurus	2
Bupleurum falcatum	2
Car	2
Cinnamomum verum	2
Mauremys reevesii	2
Eleutherococcus senticosus	2
Clerodendrum trichotomum	2
Glycyrrhiza uralensis	2
Wolfiporia cocos	2
Nelumbo nucifera	2
Angelica dahurica	2
Medicago sativa	2
Phytolacca acinosa	2
Vulpes vulpes	2
Cervus nippon	2
Carpinus coreana	2
Cynodon dactylon	2
Cistanche tubulosa	2
Peganum harmala	2
Apium graveolens	2
Suillus marginielevatus	2
Atractylodes japonica	2
Prunus mume	2
Atractylodes chinensis	2
Leucoagaricus croceobasis	2
Atractylodes lancea	2
Polygala fallax	2
Matricaria chamomilla	2
Salvia sclarea	2
Rhodiola	2
Ocimum gratissimum	2
Sesbania grandiflora	2
Litchi chinensis	2
Centella asiatica	2
Paeonia	2
Cortinarius coracis	2
Cananga odorata	2
Urtica dioica	2
Deamia montalvoae	2
Phyllostachys vivax	2
Lycium chinense	2
Pseudotricholoma metapodium	2
Cissampelos pareira	2
Capsicum annuum	2
Ficus religiosa	2
Vicia faba	2
Lactarius rubrobrunneus	2
Bacopa monnieri	2
Sinningia bragae	2
Avena sativa	2
Chione	2
Inga	2
Brassica oleracea	2
Epimedium brevicornu	2
Cyperus rotundus	2
Portulaca oleracea	2
Ligusticum tenuissimum	2
Laurus nobilis	2
Platycladus orientalis	2
Betula	2
Strychnos ignatii	2
Mucuna pruriens	2
Hovenia dulcis	2
Inula japonica	2
Melia azedarach var. toosendan	2
Cibotium barometz	2
Phyllanthus	2
Capra hircus	2
Entoloma griseorugulosum	2
Verbena officinalis	2
Spiraea prunifolia	2
Canis lupus familiaris	2
Euphorbia lathyris	2
Vincetoxicum atratum	2
Rosa canina	2
Glechoma longituba	2
Mitragyna speciosa	2
Orixa japonica	2
Tetramorium mogwai	1
Cephalonoplos segetum	1
Aristolochia tubiflora	1
Grus japonensis	1
Chaenomeles japonica	1
Phlomoides rotata	1
Rhododendron simsii	1
Cirsium setosum	1
Albizia julibrissin	1
Phlegmariurus phlegmaria	1
Ceratostigma willmottianum	1
Liriodendron tulipifera	1
Phlomis mongolica	1
Albizia kalkora	1
Piper retrofractum	1
Sida acuta	1
Cymbopogon citratus	1
Allium victorialis	1
Ixeris stolonifera	1
Ixeridium dentatum	1
Crepidiastrum denticulatum	1
Cinnamomum bejolghota	1
Hypophthalmichthys nobilis	1
Anemone flaccida	1
Upis	1
Helleborus thibetanus	1
Sonchus oleraceus	1
Mactra quadrangularis	1
Oniscus	1
Nandina domestica	1
Cephalonoplos	1
Carpesium abrotanoides	1
Pyrrosia petiolosa	1
Sarcococca coriacea	1
Pyrrosia sheareri	1
Pyrrosia lingua	1
Pueraria montana var. thomsonii	1
Panax japonicus var. bipinnatifidus	1
Paeonia obovata	1
Androsace umbellata	1
Gypsophila oldhamiana	1
Stellaria dichotoma	1
Stellaria media	1
Lopha	1
Salvia przewalskii	1
Achillea wilsoniana	1
Claviceps purpurea	1
Salvia yunnanensis	1
Hippocampus coronatus	1
Hippocampus kelloggi	1
Dipsacus japonicus	1
Sparganium stoloniferum	1
Hippocampus histrix	1
Lamium album	1
Hippocampus kuda	1
Lysimachia christinae	1
Hippocampus japonicus	1
Pittosporum tobira	1
Polygala arillata	1
Salvia flava	1
Tetradium ruticarpum	1
Tricholoma matsutake	1
Ampelopsis japonica	1
Auricularia auricula-judae	1
Saposhnikovia divaricata	1
Lycogala epidendrum	1
Allium taquetii	1
Chaenomeles cathayensis	1
Paeonia veitchii	1
Duranta erecta	1
Cinnamomum tamala	1
Azolla imbricata	1
Acaronychoidea	1
Incarvillea arguta	1
Vincetoxicum versicolor	1
Aconitum ciliare	1
Lophatherum gracile	1
Vincetoxicum japonicum	1
Mesobuthus martensii	1
Odontites vernus subsp. serotinus	1
Curcuma aromatica	1
Diphasiastrum alpinum	1
Anredera cordifolia	1
Echinops latifolius	1
Tamarix chinensis	1
Agkistrodon	1
Myrrha	1
Ligusticum striatum	1
Polygonatum kingianum	1
Cnidium officinale	1
Silene repens	1
Gypsophila vaccaria	1
Rhaponticum uniflorum	1
Taxillus chinensis	1
Echinops setifer	1
Polygonatum cyrtonema	1
Spatholobus suberectus	1
Coptis deltoidea	1
Aconitum alboviolaceum	1
Gentiana crassicaulis	1
Coptis japonica	1
Gentiana dahurica	1
Polygonatum stenophyllum	1
Korthalsella japonica	1
Curcuma aeruginosa	1
Ephedra equisetina	1
Clematis hexapetala	1
Clematis manshurica	1
Bunga	1
Cinnamomum loureiroi	1
Ephedra intermedia	1
Asarum maculatum	1
Clematis florida	1
Asarum heterotropoides	1
Polygonatum sibiricum	1
Angelica gigas	1
Epimedium koreanum	1
Clematis patens	1
Quercus acutissima	1
Epimedium pubescens	1
Epimedium sagittatum	1
Epimedium wushanense	1
Loranthus tanakae	1
Pueraria montana var. lobata	1
Accipiter gentilis	1
Angelica japonica	1
Hansenia forbesii	1
Tadorna ferruginea	1
Clematis armandii	1
Rubia akane	1
Akebia trifoliata	1
Ligusticum jeholense	1
Brandisia hancei	1
Clematis montana	1
Cuculus poliocephalus	1
Parmelia saxatilis	1
Francolinus pintadeanus	1
Allium tuberosum	1
Rohdea chinensis	1
Artemisia anomala	1
Derris trifoliata	1
Sinapis alba	1
Schefflera arboricola	1
Clematis brachyura	1
Gallus gallus	1
Viscum album	1
Rubia chinensis	1
Ostericum citriodorum	1
Rubia cordifolia	1
Ptyas korros	1
Fer	1
Polygonatum falcatum	1
Panthera tigris	1
Paeonia szechuanica	1
Bungarus	1
Polygonatum lasianthum	1
Paeonia suffruticosa	1
Dioscorea tokoro	1
Polygona	1
Glycyrrhiza squamulosa	1
Microhyla pulchra	1
Apis mellifera	1
Pelecanus onocrotalus	1
Heracleum moellendorffii	1
Sparganium erectum	1
Fallopia sachalinensis	1
Reynoutria japonica	1
Panax major	1
Arenaria kansuensis	1
Juniperus rigida	1
Cocos nucifera	1
Scutellaria indica	1
Zanthoxylum dissitum	1
Grevillea robusta	1
Litsea verticillata	1
Impatiens	1
Parameria laevigata	1
Vicia amoena	1
Dysphania ambrosioides	1
Alpinia chinensis	1
Cullen corylifolium	1
Rosa cymosa	1
Ligusticum chuanxiong	1
Alpinia galanga	1
Momordica cochinchinensis	1
Trollius chinensis	1
Aconitum pendulum	1
Scopolia japonica	1
Hypericum erectum	1
Stephania longa	1
Millettia pachycarpa	1
Adiantum philippense	1
Maclura cochinchinensis	1
Hemsleya amabilis	1
Teucrium quadrifarium	1
Aconitum umbrosum	1
Ficus fistulosa	1
Aristolochia manshuriensis	1
Gossypium herbaceum	1
Pinus massoniana	1
Hunteria zeylanica	1
Cassia fistula	1
Papaver nudicaule	1
Fordia cauliflora	1
Stephania elegans	1
Clausena lansium	1
Anemone rivularis	1
Corymbia citriodora	1
Artemisia argyi	1
Isodon amethystoides	1
Anisodus luridus	1
Piper laetispicum	1
Deeringia amaranthoides	1
Vincetoxicum pycnostelma	1
Gymnadenia conopsea	1
Acorus tatarinowii	1
Thunbergia grandiflora	1
Heracleum hemsleyanum	1
Illicium difengpi	1
Valeriana officinalis	1
Veronicastrum sibiricum	1
Citrus junos	1
Tacca chantrieri	1
Pyrus pashia	1
Buddleja davidii	1
Geranium robertianum	1
Aristolochia moupinensis	1
Hypericum japonicum	1
Erigeron breviscapus	1
Meconopsis punicea	1
Cicuta virosa	1
Armillaria mellea	1
Monachosorum henryi	1
Styrax benzoin	1
Ficus microcarpa	1
Paratinospora sagittata	1
Eleutherococcus giraldii	1
Acorus calamus	1
Cyathula capitata	1
Dryopteris chrysocoma	1
Lindera umbellata	1
Euonymus alatus	1
Blainvillea acmella	1
Tetracera asiatica	1
Jatropha curcas	1
Veratrilla baillonii	1
Acronychia pedunculata	1
Piper mullesua	1
Anemone raddeana	1
Dioscorea zingiberensis	1
Gardenia jasminoides	1
Toxicodendron vernicifluum	1
Molineria capitulata	1
Selaginella stauntoniana	1
Aconitum sinomontanum	1
Fomitopsis officinalis	1
Schisandra rubriflora	1
Mesosphaerum suaveolens	1
Stephania sinica	1
Dysosma pleiantha	1
Persicaria hydropiper	1
Jasminum sambac	1
Galium verum	1
Abrus fruticulosus	1
Iphigenia indica	1
Primula malacoides	1
Ardisia crenata	1
Bombyx mori	1
Elaeagnus angustifolia	1
Dysosma difformis	1
Adina pilulifera	1
Sigesbeckia orientalis	1
Kaempferia galanga	1
Aconitum hemsleyanum	1
Lindera angustifolia	1
Diphylleia sinensis	1
Angelica brevicaulis	1
Kadsura heteroclita	1
Sarcandra glabra	1
Liquidambar orientalis	1
Nicandra physalodes	1
Flemingia philippinensis	1
Lindera chunii	1
Helicteres isora	1
Viburnum odoratissimum	1
Cnidium monnieri	1
Lyonia ovalifolia	1
Syzygium buxifolium	1
Asarum caulescens	1
Flemingia strobilifera	1
Zanthoxylum nitidum	1
Passiflora caerulea	1
Saussurea pulchella	1
Trigonella caerulea	1
Salvia miltiorrhiza	1
Achillea millefolium	1
Biebersteinia heterostemon	1
Crepidiastrum sonchifolium	1
Clerodendrum bungei	1
Piper kadsura	1
Aristolochia mollissima	1
Urtica cannabina	1
Erycibe	1
Myrica nagi	1
Pteris vittata	1
Aconitum geniculatum	1
Aristolochia heterophylla	1
Sargentodoxa cuneata	1
Rubus cochinchinensis	1
Entada phaseoloides	1
Uca	1
Eleutherococcus gracilistylus	1
Damnacanthus indicus	1
Onychium lucidum	1
Berchemia polyphylla var. leioclada	1
Morella rubra	1
Manis pentadactyla	1
Aconitum kongboense	1
Piper boehmeriifolium	1
Alocasia cucullata	1
Begonia limprichtii	1
Ligularia lapathifolia	1
Nardostachys jatamansi	1
Coptis chinensis	1
Calophyllum inophyllum	1
Rhodiola kirilowii	1
Ceratostigma minus	1
Beaumontia grandiflora	1
Asarum maximum	1
Dicranostigma franchetianum	1
Strychnos angustiflora	1
Asarum sagittarioides	1
Silene baccifera	1
Microlepia marginata	1
Cocculus laurifolius	1
Pratia nummularia	1
Persicaria thunbergii	1
Ligularia fischeri	1
Viburnum luzonicum	1
Hydrangea chinensis	1
Urena lobata	1
Anisodus tanguticus	1
Ardisia mamillata	1
Paulownia fortunei	1
Viscum multinerve	1
Przewalskia tangutica	1
Solanum melongena	1
Koenigia polystachya	1
Murraya euchrestifolia	1
Corydalis incisa	1
Blumea balsamifera	1
Ajuga nipponensis	1
Lindera aggregata	1
Actaea japonica	1
Volkameria inermis	1
Rhododendron micranthum	1
Kerria japonica	1
Catalpa ovata	1
Rubia yunnanensis	1
Tetrapanax papyrifer	1
Polypodium vulgare	1
Gentiana macrophylla	1
Polygonum suffultum	1
Corydalis decumbens	1
Equisetum palustre	1
Aralia armata	1
Aristolochia tuberosa	1
Papaver somniferum	1
Zanthoxylum myriacanthum	1
Veronica persica	1
Huperzia selago	1
Shiraia bambusicola	1
Eucalyptus robusta	1
Callicarpa macrophylla	1
Cornus controversa	1
Crotalaria tetragona	1
Dipsacus asperoides	1
Lamium amplexicaule	1
Medicago falcata	1
Hedychium coronarium	1
Sterculia foetida	1
Erigeron sumatrensis	1
Persicaria lapathifolia	1
Cryptolepis sinensis	1
Sanguisorba officinalis	1
Lygodium flexuosum	1
Ursus thibetanus	1
Aconitum barbatum	1
Magnolia grandiflora	1
Jasminum grandiflorum	1
Dianella ensifolia	1
Speranskia tuberculata	1
Hippocampus trimaculatus	1
Stella	1
Boswellia neglecta	1
Ambrosia	1
Crinipellis rhizomaticola	1
Premna serratifolia	1
Solanum aphyodendron	1
Isodon serra	1
Arisaema amurense	1
Rehmannia	1
Oedogonium intermedium	1
Barranca multiflagellata	1
Ceiba pentandra	1
Serenoa repens	1
Aspalathus linearis	1
Taraxacum officinale	1
Banksia	1
Acacia	1
Lycopus europaeus	1
Sorbus aucuparia	1
Acca	1
Anacardium occidentale	1
Mesosphaerum pectinatum	1
Arabidopsis	1
Hydnora johannis	1
Pinus sylvestris	1
Corylus avellana	1
Coriandrum sativum	1
Inti	1
Syzygium jambos	1
Alafia barteri	1
Ganoderma	1
Lannea coromandelica	1
Leucoagaricus asiaticus	1
Lupinus cosentinii	1
Hardenbergia comptoniana	1
Saposhnikovia	1
Allium macrostemon	1
Phellodendron amurense	1
Quercus alba	1
Cucumis anguria	1
Citrus reshni	1
Ranunculus talassicus	1
Trifolium pratense	1
Arnica	1
Quechua	1
Ligusticum porteri	1
Rubus idaeus	1
Psidium cattleyanum	1
Narcissus	1
Cyanthillium cinereum	1
Actaea cimicifuga	1
Cardiospermum halicacabum	1
Eucharis x grandiflora	1
Aegiceras corniculatum	1
Borago officinalis	1
Magnolia	1
Ipomoea setosa	1
Ananas comosus	1
Capsella bursa-pastoris	1
Sarcoporia polyspora	1
Cajanus cajan	1
Crotalaria juncea	1
Colocasia esculenta	1
Lantana camara	1
Ceriporia occidentalis	1
Centrosema pubescens	1
Rhynchosia minima	1
Eriobotrya japonica	1
Panax notoginseng	1
Glycine soja	1
Malva parviflora	1
Ocimum tenuiflorum	1
Bowdichia virgilioides	1
Ambrosia acanthicarpa	1
Garcinia mangostana	1
Carya illinoinensis	1
Machaerium brasiliense	1
Cotyledon orbiculata	1
Agaricus stevensii	1
Ziziphus mauritiana	1
Brachypodium	1
Ephedra	1
Arctium tomentosum	1
Aralia continentalis	1
Boletus edulis	1
Citrus macrophylla	1
Butea monosperma	1
Satureja hortensis	1
Tecomella undulata	1
Aloysia citrodora	1
Nicotiana sylvestris	1
Nicotiana	1
Hibiscus arnottianus	1
Citrus volkameriana	1
Aegilops tauschii	1
Catharanthus roseus	1
Thladiantha dubia	1
Capsicum chinense	1
Levisticum officinale	1
Cupressus	1
Euonymus oxyphyllus	1
Hippophae rhamnoides	1
Lepidium meyenii	1
Hibiscus cannabinus	1
Silene chalcedonica	1
Lactarius pasohensis	1
Mentha pulegium	1
Plantago asiatica	1
Campanula takesimana	1
Vigna unguiculata	1
Alpinia oxyphylla	1
Paulownia	1
Geranium	1
Boswellia sacra	1
Nymphaea lotus	1
Jasminum officinale	1
Borago	1
Cydonia oblonga	1
Lepidium didymum	1
Opuntia ficus-indica	1
Cryptomeria japonica	1
Betula pendula	1
Dianthus caryophyllus	1
Bougainvillea glabra	1
Anacyclus pyrethrum	1
Cyrtopodium macrobulbon	1
Opuntia	1
Banisteriopsis caapi	1
Agaricus blazei	1
Dioscorea bulbifera	1
Duguetia furfuracea	1
Fraxinus excelsior	1
Vinca minor	1
Gelsemium	1
Pyrus ussuriensis	1
Typhula sp.	1
Grias	1
Amanita pantherina	1
Jasminum multiflorum	1
Tagetes erecta	1
Stachys lavandulifolia	1
Tithonia tubaeformis	1
Polygonum aviculare	1
Parthenium hysterophorus	1
Callistephus chinensis	1
Dendropanax morbifer	1
Allium hirtifolium	1
Platanus x hispanica	1
Fragaria vesca	1
Agaricus pakistanicus	1
Dracaena sanderiana	1
Lonchocarpus	1
Copelandia tropicalis	1
Uncaria sinensis	1
Chenopodium quinoa	1
Liquidambar styraciflua	1
Lolium perenne	1
Ferulago angulata	1
Lilium	1
Psilocybe semilanceata	1
Rhizoctonia solani	1
Phaseolus vulgaris	1
Hyacinthus orientalis	1
Cortinarius mirus	1
Pleurostylia capensis	1
Curcuma	1
Vigna angularis	1
Dioscorea alata	1
Flammulina velutipes	1
Citrus sinensis x Citrus trifoliata	1
Jatropha multifida	1
Viburnum lantana	1
Hellenia speciosa	1
Terminalia arjuna	1
Rhododendron	1
Pyrus communis	1
Artemisia ludoviciana	1
Derris	1
Psathyrella romellii	1
Ceropegia botrys	1
Abronia mellifera	1
Actinidia	1
Jasminum	1
Leonurus sibiricus	1
Pseudochlorella pringsheimii	1
Streblus asper	1
Castanea sativa	1
Nepenthes ampullaria	1
Medicago truncatula	1
Coffea canephora	1
Coffea arabica	1
Aesculus hippocastanum	1
Dietes	1
Typhonium trilobatum	1
Hemerocallis fulva	1
Vigna radiata	1
Plectranthus barbatus	1
Petunia x hybrida	1
Rumex abyssinicus	1
Polygonatum verticillatum	1
Potentilla indica	1
Circaea mollis	1
Hylomecon hylomeconoides	1
Boehmeria nivea	1
Sanicula chinensis	1
Grewia biloba	1
Rosa bracteata	1
Vicia amurensis	1
Maianthemum dahuricum	1
Flos	1
Pteris dispar	1
Duhaldea cappa	1
Homo	1
Coniogramme intermedia	1
Streptopus ovalis	1
Disporum smilacinum	1
Euonymus fortunei	1
Bulbophyllum	1
Lysimachia barystachys	1
Rubus coreanus	1
Usnea	1
Caulophyllum robustum	1
Carduus crispus	1
Potentilla hebiichigo	1
Actaea racemosa	1
Sambucus javanica	1
Hosta plantaginea	1
Betula platyphylla	1
Spiraea trichocarpa	1
Carpinus cordata	1
Disporum sessile	1
Quercus dentata	1
Ilex chinensis	1
Salix gracilistyla	1
Cercis chinensis	1
Amauroderma calcitum	1
Platycarya strobilacea	1
Fatsia japonica	1
Veronica polita	1
Sambucus canadensis	1
Tamarix ramosissima	1
Equisetum ramosissimum	1
Clinopodium gracile	1
Camellia japonica	1
Androsace filiformis	1
Lespedeza cyrtobotrya	1
Sambucus racemosa subsp. sieboldiana	1
Wisteriopsis reticulata	1
Ormosia hosiei	1
Stachys palustris	1
Polygala japonica	1
Datura stramonium	1
Aconitum napiforme	1
Aka	1
Geranium dahuricum	1
Galium spurium	1
Cryptotaenia japonica	1
Rosa multiflora	1
Hedera rhombea	1
Apriona germari	1
Oxalis corniculata	1
Thesium chinense	1
Valeriana amurensis	1
Rhododendron yedoense	1
Geum japonicum	1
Usnea longissima	1
Sticta	1
Parmelia	1
Aegonychon zollingeri	1
Oenothera lamarckiana	1
Aconitum racemulosum	1
Artemisia keiskeana	1
Crataegus pinnatifida	1
Eleusine indica	1
Pyrola japonica	1
Mirabilis jalapa	1
Kummerowia striata	1
Kummerowia stipulacea	1
Clematis fusca	1
Nepeta cataria	1
Mustela sibirica	1
Salix koreensis	1
Cercidiphyllum japonicum	1
Hylomecon vernalis	1
Stellera chamaejasme	1
Setaria italica	1
Maianthemum japonicum	1
Hylodesmum podocarpum var. oxyphyllum	1
Salix blinii	1
Tetragonia tetragonoides	1
Artemisia sieversiana	1
Oenothera laciniata	1
Sedum oryzifolium	1
Portulaca grandiflora	1
Scutellaria barbata	1
Pinus densiflora	1
Erodium stephanianum	1
Geranium carolinianum	1
Geranium eriostemon var. megalanthum	1
Murraya	1
Gossypium barbadense	1
Citrullus lanatus	1
Cicer arietinum	1
Daphne retusa	1
Harpagophytum	1
Salix sp.	1
Combretum molle	1
Capsicum	1
Lavandula angustifolia	1
Uncaria tomentosa	1
Allium cepa	1
Persea americana	1
Sesamoides	1
Nyctanthes arbor-tristis	1
Veronica	1
Nasturtium officinale	1
unidentified	1
Clethra	1
This	1
Schefflera	1
Zale	1
Serendipita indica	1
Lactuca sativa	1
Cucurbita	1
Trifolium repens	1
Wissadula amplissima	1
Khaya ivorensis	1
Vitex agnus-castus	1
Tamarix aphylla	1
Allamanda	1
Allamanda cathartica	1
Hordeum bulbosum	1
x Chitalpa tashkentensis	1
Amanita muscaria	1
Abelmoschus esculentus	1
Cucurbita pepo	1
Rhizoctonia fragariae	1
Citrus x paradisi	1
Cryptolepis nigrescens	1
Lentinula edodes	1
Moniliophthora perniciosa	1
Erythroxylum coca	1
Cucumis sativus	1
Tricholoma boreosulphurescens	1
Fomitiporia punctata	1
Ulus	1
Aristolochia	1
Geranium koreanum	1
Lonicera flava	1
Hyla sanchiangensis	1
Pheretima	1
Illicium	1
Angelica	1
Nu	1
synthetic construct	1
Osmorhiza aristata	1
Aeschynomene indica	1
Paliurus ramosissimus	1
Garcinia hanburyi	1
Elaeagnus umbellata	1
Geum aleppicum	1
Leersia japonica	1
Salix	1
Rhynchosia volubilis	1
Cervus nippon mantchuricus	1
Gloiopeltis furcata	1
Geranium tripartitum	1
Geranium thunbergii	1
Geranium sibiricum	1
Geranium krameri	1
Foeniculum	1
Coridius	1
Litchi	1
Eulota	1
Litsea	1
Ensis	1
Actaea dahurica	1
Citrus medica	1
Hea	1
Sar	1
Cebus	1
Ero	1
Scolopendra	1
Actaea	1
Siphonostegia	1
Moschus	1
Myristica	1
Scorpio	1
Bia	1
Paris	1
Atta	1
Typha	1
Oar	1
Ia	1
Cymbopogon goeringii	1
Psychotria serpens	1
Hypericum sampsonii	1
Indigofera	1
Fumaria indica	1
Frangula purshiana	1
Auricularia	1
Persicaria maculosa	1
Scrophularia nodosa	1
Myristica fragrans	1
Maranta arundinacea	1
Onira	1
Sterculia urens	1
Calotropis procera	1
Sterculia	1
Plantago ovata	1
Phyto	1
Momordica	1
Zizania latifolia	1
Vigna vexillata	1
Glebionis coronaria	1
Bromus japonicus	1
Haliotis asinina	1
Iris uniflora	1
Spinacia oleracea	1
Hibiscus rosa-sinensis	1
Beta vulgaris	1
Fumaria parviflora	1
Amorphophallus konjac	1
Lens	1
Cressa cretica	1
Drimia indica	1
Vinca	1
Swertia chirayita	1
Victoria	1
Vaccinium macrocarpon	1
Senna macranthera	1
Lepidium sativum	1
Holarrhena pubescens	1
Areca	1
Aloe ferox	1
Sambucus nigra	1
Pimpinella anisum	1
Mareya micrantha	1
Morinda morindoides	1
Pyrus	1
Bambusa	1
Elettaria cardamomum	1
Scrophularia	1
Gymnanthemum amygdalinum	1
Haliotis diversicolor	1
Haliotis gigantea	1
Rhamnus davurica	1
Catharsius	1
Malva verticillata	1
Ipomoea purpurea	1
Ipomoea nil	1
Aquilaria sinensis	1
Gleditsia japonica	1
Triadica sebifera	1
Prunus japonica	1
Prunus armeniaca	1
Sophora flavescens	1
Aleurites moluccanus	1
Rheum officinale	1
Pinus koraiensis	1
Ipomoea aquatica	1
Senna sophera	1
Rumex obtusifolius	1
Tamarindus indica	1
Scaphium lychnophorum	1
Rhamnus cathartica	1
Perilla frutescens var. arguta	1
Rumex acetosa	1
Rumex patientia	1
Abutilon theophrasti	1
halite metagenome	1
Phelotrupes laevistriatus	1
Rheum undulatum	1
Rhamnus taquetii	1
Vernicia fordii	1
Aesa	1
Brassica rapa subsp. chinensis	1
Ficus erecta	1
Amaranthus tricolor	1
Magnolia obovata	1
Rumex longifolius	1
Rheum coreanum	1
Rheum tanguticum	1
Euphorbia pekinensis	1
Croton tiglium	1
Torreya grandis	1
Torreya nucifera	1
Liriope muscari	1
Senna tora	1
Prunus humilis	1
Aloe	1
Euphorbia esula	1
Knoxia corymbosa	1
Ficus	1
Pleurotus tuber-regium	1
Aconitum triphyllum	1
Campylotropis hirtella	1
Peperomia pellucida	1
Saussurea japonica	1
Croomia japonica	1
Viscum articulatum	1
Desmos cochinchinensis	1
Tinospora sinensis	1
Liquidambar formosana	1
Ephedra sinica	1
Alangium kurzii	1
Hemiphragma heterophyllum	1
Gelsemium elegans	1
Trillium tschonoskii	1
Alnus	1
Alternanthera sessilis	1
Trigonella foenum-graecum	1
Coix	1
Osa	1
Martes zibellina	1
Martes	1
Nyctereutes procyonoides koreensis	1
Panax quinquefolius	1
Euscaphis japonica	1
Cyclea tonkinensis	1
Termitomyces microcarpus	1
Justicia adhatoda	1
Sargassum	1
Impatiens balsamina	1
Murraya paniculata	1
Schefflera venulosa	1
Ardisia crispa	1
Illicium henryi	1
Incarvillea sinensis	1
Piper cubeba	1
Callerya cinerea	1
Cymbopogon distans	1
Solanum aculeatissimum	1
Fissistigma polyanthum	1
Paris polyphylla	1
Lysimachia candida	1
Aconitum kusnezoffii	1
Ajuga forrestii	1
Salvia bowleyana	1
Mucuna sempervirens	1
Sabia swinhoei	1
Dolomiaea denticulata	1
Eurya japonica	1
Crataegus rhipidophylla	1
Oenanthe javanica	1
Pinellia	1
Beta	1
Samadera indica	1
Dendrobium candidum	1
Cassia sieberiana	1
Aleurodiscus senticosus	1
Singerocybe alboinfundibuliformis	1
Carissa carandas	1
Leptactina platyphylla	1
Dentipellis fragilis	1
Berchemia discolor	1
Ziziphus mucronata	1
Viola betonicifolia	1
Plantago	1
Euphorbia tithymaloides	1
Musa x paradisiaca	1
Stachytarpheta jamaicensis	1
Phyllanthus emblica	1
Senna alata	1
Guilandina bonduc	1
Aquilaria crassna	1
Ganoderma resinaceum	1
Calvatia cyathiformis	1
Cichorium intybus	1
Frangula	1
Descurainia sophia	1
Combretum indicum	1
Calotes versicolor	1
Dioscorea esculenta	1
Psoralea	1
Paeonia emodi	1
Oroxylum indicum	1
Physostigma venenosum	1
Baccaurea ramiflora	1
Ulva	1
Trigonostemon reidioides	1
Sphenocentrum jollyanum	1
Anemarrhena	1
Kirkia acuminata	1
Chimonobambusa quadrangularis	1
Malva sylvestris	1
Dendrobium officinale	1
Zantedeschia albomaculata	1
Morella serrata	1
Gleditsia	1
Sauropus androgynus	1
Cissus quadrangularis	1
Erysimum cheiri	1
Hernandia sonora	1
Senna obtusifolia	1
Persicaria perfoliata	1
Calystegia pubescens	1
Pentanema britannicum	1
Ipomoea carnea	1
Ipomoea trifida	1
Mucuna	1
Danae	1
Uncaria rhynchophylla	1
Erica	1
Dichapetalum cymosum	1
Cascadia	1
Paspalum scrobiculatum	1
Chenopodium album	1
Swietenia	1
Macadamia	1
Cicuta douglasii	1
Sorghum bicolor	1
Conium maculatum	1
Echinochaete maximipora	1
Tabernaemontana divaricata	1
Poria	1
Ala	1
Schizonepeta tenuifolia	1
Bufo gargarizans	1
Citrullus lanatus subsp. vulgaris	1
Cerus	1
Artemisia annua	1
Anguilla japonica	1
Hydrangea macrophylla	1
Ranunculus ternatus	1
Artemisia apiacea	1
Upupa epops	1
Andrias davidianus	1
Hemitrygon akajei	1
Panthera	1
Rhagadotarsus kraepelini	1
Agrimonia pilosa	1
Minium	1
Commelina communis	1
Brucea javanica	1
Hydrangea febrifuga	1
Potentilla discolor	1
Lima	1
Spiraea blumei	1
Glechoma hederacea	1
Lumbricus	1
Amynthas aspergillus	1
Nigella	1
Polygala tenuifolia	1
Lespedeza davurica	1
Lespedeza cuneata	1
Ganoderma lingzhi	1
Selaginella plana	1
Punica granatum	1
Cuscuta	1
Salvia officinalis	1
Moringa oleifera	1
Boletus pseudopinophilus	1
Anethum graveolens	1
Zingiber zerumbet	1
Glia	1
Pithecellobium dulce	1
Coffea	1
Cortinarius vesterholtii	1
Acer	1
Vitis labrusca	1
Mentha	1
Bikinia letestui	1
Hericium erinaceus	1
Isoetes shangrilaensis	1
Lathyrus sativus	1
Inocybe grammatoides	1
Rhabdosciadium anatolyi	1
Lessertia frutescens	1
Brassica carinata	1
Solanum	1
Ganoderma japonicum	1
Ganoderma sinense	1
Glycyrrhiza pallidiflora	1
Glycyrrhiza inflata	1
Glycyrrhiza glabra	1
Nigella damascena	1
Dendrobium	1
Solanum macrocarpon	1
Solanum nigrum	1
Schizolobium parahyba	1
Tambourissa tau	1
Huperzia serrata	1
Hibiscus sabdariffa	1
Cortinarius claroplaniusculus	1
Greenwayodendron usambaricum	1
Ganoderma ecuadoriense	1
Pleurotus ostreatus	1
Crocus	1
Ziziphus	1
Capparis spinosa	1
Morpho	1
Inula salicina	1
Veratrum nigrum	1
Philodendron	1
Gleditsia sinensis	1
Senna alexandrina	1
Chroicocephalus ridibundus	1
Lutra lutra	1
Scrophularia koraiensis	1
Scrophularia kakudensis	1
Scrophularia fargesii	1
Scrophularia ningpoensis	1
Scrophularia buergeriana	1
Calomela	1
Teline	1
Lepus tolai	1
Lepus mandshuricus	1
Agaricus bisporiticus	1
Prunella vulgaris	1
Annona muricata	1
Arnica montana	1
Eucalyptus grandis	1
Ceratonia siliqua	1
Eragrostis tef	1
Amanita ballerina	1
Io	1
Asparagus cochinchinensis	1
Abelmoschus moschatus	1
Liriope spicata	1
Euphorbia prolifera	1
Excoecaria agallocha	1
Psorospermum febrifugum	1
Chamaecrista mimosoides	1
Rheum hotaoense	1
Perilla frutescens	1
Siraitia grosvenorii	1
Cynomorium songaricum	1
Rumex crispus	1
Croton	1
Anemarrhena asphodeloides	1
Ophiopogon japonicus	1
Rhamnus leptophylla	1
Chondrus	1
Rumex japonicus	1
Raphanus sativus	1
Frangula alnus	1
Cistanche deserticola	1
Senna occidentalis	1
Prunus tomentosa	1
Echium	1
Althaea officinalis	1
Galloisiana odaesanensis	1
Anser anser domesticus	1
Helianthus	1
Prospero	1
Facelis	1
Iris	1
Pistacia lentiscus	1
Samanea	1
Chlamydomonas reinhardtii	1
Kalanchoe	1
Cacaoporus tenebrosus	1
Iris rossii	1
Iris odaesanensis	1
Iris koreana	1
Ferula sinkiangensis	1
Ferula fukanensis	1
Erigeron annuus	1
Plectranthias japonicus	1
Equus asinus	1
Maclura tricuspidata	1
Hypericum ascyron	1
Potentilla kleiniana	1
Ranunculus cantoniensis	1
Euphorbia paralias	1
Convolvulus fatmensis	1
Schouwia thebaica	1
Maba	1
Phalacrocorax carbo sinensis	1
Phalacrocorax carbo hanedae	1
Collocalia esculenta	1
Pteridium aquilinum	1
Phragmites australis	1
Papilio machaon	1
Siphateles boraxobius	1
Ecklonia cava subsp. kurome	1
Saccharina japonica	1
Calvatia fenzlii	1
Vachellia farnesiana	1
Calvatia gigantea	1
Murraya koenigii	1
Schisandra chinensis	1
Ilex paraguariensis	1
Samanea saman	1
Mimosa pudica	1
Origanum syriacum	1
Albizia	1
Prosopis glandulosa	1
Taxillus yadoriki	1
Aconitum chiisanense	1
Delphinium grandiflorum	1
Alhagi maurorum	1
Corydalis adunca	1
Valeriana hardwickii	1
Celastrus angulatus	1
Stephania hernandifolia	1
Holboellia fargesii	1
Clausena excavata	1
Potentilla anserina	1
Bretschneidera sinensis	1
Asarum forbesii	1
Carum carvi	1
Fissistigma glaucescens	1
Stauntonia hexaphylla	1
Parthenocissus tricuspidata	1
Kadsura coccinea	1
Dregea volubilis	1
Menispermum dauricum	1
Picea koraiensis	1
Stephania dicentrinifera	1
Aristolochia debilis	1
Litsea cubeba	1
Stephania dielsiana	1
Heracleum rapula	1
Hymenocallis littoralis	1
Glaucium fimbrilligerum	1
Macleaya cordata	1
Lindera megaphylla	1
Schisandra propinqua	1
Osbeckia chinensis	1
Trachelospermum jasminoides	1
Davallia mariesii	1
Aconitum forrestii	1
Paeonia lactiflora	1
Corydalis yanhusuo	1
Oxalis acetosella	1
Smilax sieboldii	1
Aconitum nagarum var. heterotrichum	1
Schisandra lancifolia	1
Asarum sieboldii	1
Lepisorus ussuriensis	1
Angelica anomala	1
Delphinium tatsienense	1
Peucedanum japonicum	1
Crotalaria sessiliflora	1
Alsophila spinulosa	1
Scolopendra subspinipes	1
Ilex cornuta	1
Zanthoxylum echinocarpum	1
Periploca sepium	1
Phlegmariurus fordii	1
Erythrina variegata	1
Erycibe obtusifolia	1
Casuarina equisetifolia	1
Asclepias curassavica	1
Ophiorrhiza japonica	1
Convolvulus arvensis	1
Salvia rosmarinus	1
Ligusticum sinense	1
Micromelum integerrimum	1
Illicium verum	1
Actinidia arguta	1
Firmiana simplex	1
Pothos chinensis	1
Dioscorea althaeoides	1
Lamium barbatum	1
Corynandra viscosa	1
Marchantia polymorpha	1
Gnetum parvifolium	1
Boehmeria siamensis	1
Daphne tangutica	1
Desmodium	1
Primula obconica	1
Isodon walkeri	1
Cyclea racemosa	1
Hylomecon japonica	1
Coniogramme japonica	1
Guilandina crista	1
Lactarius piperatus	1
Wisteria sinensis	1
Meeboldia yunnanensis	1
Alyxia sinensis	1
Clitoria ternatea	1
Psidium guajava	1
Jacobaea cannabifolia	1
Acanthus ilicifolius	1
Osmanthus fragrans	1
Betula luminifera	1
Conioselinum vaginatum	1
Ilex pubescens	1
Selaginella uncinata	1
Rorippa indica	1
Anemone altaica	1
Kadsura interior	1
Symplocos caudata	1
Schisandra henryi	1
Toddalia asiatica	1
Rhododendron molle	1
Dioscorea panthaica	1
Aconitum delavayi	1
Pholidota yunnanensis	1
Pleurospermum rivulorum	1
Lygodium japonicum	1
Hansenia weberbaueriana	1
Xanthoceras sorbifolium	1
Stephania japonica	1
Lycopodiastrum casuarinoides	1
Commiphora myrrha	1
Corydalis remota	1
Gynochthodes parvifolia	1
Eucalyptus globulus	1
Solanum virginianum	1
Orthosiphon wulfenioides	1
Stephania tetrandra	1
Stephania succifera	1
Dioscorea cirrhosa	1
Bulbophyllum odoratissimum	1
Dahlia pinnata	1
Vitex negundo	1
Cypripedium	1
Thlaspi arvense	1
Biancaea sappan	1
Kopsia officinalis	1
Crinum latifolium	1
Thelephora vialis	1
Gynandropsis gynandra	1
Lagerstroemia indica	1
Cuminum cyminum	1
Sophora viciifolia	1
Sabia schumanniana	1
Lamprocapnos spectabilis	1
Dendrolycopodium obscurum	1
Dolomiaea souliei	1
Rodgersia pinnata	1
Libanotis buchtormensis	1
Dioscorea collettii var. hypoglauca	1
Dioscorea collettii	1
Pericampylus glaucus	1
Achillea alpina	1
Dioscorea septemloba	1
Meconopsis horridula	1
Erythrina arborescens	1
Conocephalum conicum	1
Gynura segetum	1
Phallus impudicus	1
Crossostephium chinense	1
Chaenomeles sinensis	1
Ageratum conyzoides	1
Causonis japonica	1
Piper hancei	1
Taxillus	1
Pterocarpus indicus	1
Ixora chinensis	1
Isodon rosthornii	1
Lysimachia paridiformis	1
Nauclea officinalis	1
Iris tectorum	1
Sophora alopecuroides	1
Ficus simplicissima	1
Micromelum falcatum	1
Litsea glutinosa	1
Vitex trifolia	1
Aconitum coreanum	1
Neocheiropteris fortunei	1
Gymnaconitum gymnandrum	1
Delphinium	1
Xanthium sibiricum	1
Viscum coloratum	1
Cyanotis arachnoidea	1
Psilotum nudum	1
Euonymus japonicus	1
Anisomeles indica	1
Citrus reticulata	1
Aconitum finetianum	1
Euphorbia pulcherrima	1
Celastrus flagellaris	1
Actinidia polygama	1
Stephania brachyandra	1
Ilex rotunda	1
Leptochilus pothifolius	1
Angelica pubescens	1
Trachyspermum ammi	1
Dalbergia odorifera	1
Argemone mexicana	1
Populus adenopoda	1
Chloranthus japonicus	1
Stauntonia chinensis	1
Prunus pseudocerasus	1
Formica fusca	1
Metasequoia glyptostroboides	1
Ardisia quinquegona	1
Alangium chinense	1
Skimmia reevesiana	1
Dicranopteris pedata	1
Tripterygium wilfordii	1
Woodfordia fruticosa	1
Peganum nigellastrum	1
Delphinium omeiense	1
Cyperus iria	1
Tephrosia purpurea	1
Cyprinus carpio	1
Morina chinensis	1
Salvia roborowskii	1
Libanotis condensata	1
Strychnos nux-vomica	1
Smilax glaucochina	1
Callerya nitida	1
Pyrola calliantha	1
Siphonostegia chinensis	1
Rosa chinensis	1
Rhododendron mariae	1
Plumbago zeylanica	1
Datura metel	1
Papaver commutatum	1
Myrsine africana	1
Ericerus pela	1
Lysimachia foenum-graecum	1
Ophioglossum vulgatum	1
Sassafras tzumu	1
Corydalis taliensis	1
Goniophlebium niponicum	1
Seseli	1
Zanthoxylum ailanthoides	1
Marsdenia oreophila	1
Lindera obtusiloba	1
Aspidistra elatior	1
Paederia scandens	1
Aconitum chasmanthum	1
Viverra zibetha	1
Corallodiscus flabellatus	1
Chrysanthemum indicum	1
Psammosilene tunicoides	1
Dracaena cochinchinensis	1
Clematis terniflora	1
Smilax china	1
Takifugu ocellatus	1
Pentarhizidium orientale	1
Lysidice rhodostegia	1
Cyclea barbata	1
Sium latifolium	1
Geranium wilfordii	1
Tetradium glabrifolium	1
Ardisia pusilla	1
Lysionotus pauciflorus	1
Boerhavia diffusa	1
Trillium	1
Dennstaedtia scabra	1
Sinomenium acutum	1
Corydalis ophiocarpa	1
Celastrus orbiculatus	1
Zinnia elegans	1
Equisetum arvense	1
Carthamus tinctorius	1
Bidens parviflora	1
Oenothera odorata	1
Rhus chinensis	1
Phellinus igniarius	1
Lindera glauca	1
Zanthoxylum schinifolium	1
Aconitum carmichaelii	1
Tabanus	1
Gyps	1
Dipsacus asper	1
Zanthoxylum bungeanum	1
Piper longum	1
Zanthoxylum simulans	1
Zanthoxylum planispinum	1
Zanthoxylum coreanum	1
Zanthoxylum piperitum	1
Aconitum	1
Aconitum vilmorinianum	1
Disporum viridescens	1
Ardisia japonica	1
Tripterygium hypoglaucum	1
Styrax	1
Rubus hirsutus	1
Iris dichotoma	1
Magnolia coco	1
Physalis peruviana	1
Asplenium prolongatum	1
Symplocos chinensis	1
Tacca plantaginea	1
Ebo	1
Pan	1
Parga	1
Alangium platanifolium	1
Bombyx	1
Trigonella	1
Ora	1
Ara	1
Ischnoderma benzoinum	1
Buxus microphylla	1
Felis	1
Coix lacryma-jobi	1
Kalopanax septemlobus	1
Saussurea involucrata	1
Apis mellifera ligustica	1
Fissistigma oldhamii	1
Chaenomeles speciosa	1
Cycas revoluta	1
Sambucus williamsii	1
Periploca calophylla	1
Clematis chinensis	1
Dregea sinensis	1
Angelica polymorpha	1
Piper puberulum	1
Corydalis pallida	1
Helianthus tuberosus	1
Daphne odora	1
Periploca forrestii	1
Aconitum polyschistum	1
Swertia patens	1
Sapindus mukorossi	1
Citrus limon	1
Photinia parvifolia	1
Scilla scilloides	1
Piper wallichii	1
Equisetum sylvaticum	1
Hypericum patulum	1
Lysimachia capillipes	1
Magnolia champaca	1
Isodon rubescens	1
Phlomis umbrosa	1
Plumbago indica	1
Euonymus phellomanus	1
Brassica juncea	1
Aesculus chinensis var. wilsonii	1
Cinnamomum glanduliferum	1
Photinia serratifolia	1
Euonymus maackii	1
Aconitum brachypodum	1
Juniperus sabina	1
Pelargonium graveolens	1
Arctium lappa	1
Solanum torvum	1
Chelidonium majus	1
Iris japonica	1
Ventilago leiocarpa	1
Selaginella doederleinii	1
Solanum dulcamara	1
Cynanchum otophyllum	1
Buglossoides arvensis	1
Rosa rugosa	1
Bauhinia championii	1
Harpagophytum procumbens	1
Hypecoum erectum	1
Chloranthus serratus	1
Dioscorea futschauensis	1
Cocculus trilobus	1
Salix babylonica	1
Peucedanum morisonii	1
Monachosorum flagellare	1
Aconitum sungpanense	1
Delphinus delphis	1
Dryobalanops aromatica	1
Persicaria viscosa	1
Piper sarmentosum	1
Aconitum kirinense	1
Cinnamomum camphora	1
Machilus thunbergii	1
Zanthoxylum armatum	1
Gypsophila acutifolia	1
Abies nephrolepis	1
Dioscorea tenuipes	1
Sorbaria sorbifolia	1
Pterocarya stenoptera	1
Pleurolobus gangeticus	1
Diphasiastrum complanatum	1
Cinnamomum insularimontanum	1
Atalantia buxifolia	1
Aristolochia kaempferi	1
Picria felterrae	1
Broussonetia kazinoki	1
Ficus hispida	1
Malus asiatica	1
Hedychium spicatum	1
Elaeis guineensis	1
Podocarpus macrophyllus	1
Aristolochia fangchi	1
Chloranthus spicatus	1
Davallia divaricata	1
Angelica acutiloba	1
Euryale ferox	1
Ilex pedunculosa	1
Eschscholzia californica	1
Zanthoxylum acanthopodium	1
Akebia quinata	1
Morella esculenta	1
Menyanthes trifoliata	1
Spinulum annotinum	1
Thespesia populnea	1
Litsea euosma	1
Stephania delavayi	1
Hofmeisteria schaffneri	1
