# Supplementary material for: NaCTR: Natural product-derived compound-based drug discovery pipeline from traditional oriental medicine by search space reduction
Source: Comput Struct Biotechnol J. 2024 Oct 29;23:3869–77. doi: 10.1016/j.csbj.2024.10.035 (PMC11564001; doi:10.1016/j.csbj.2024.10.035)
Supplement: MMC 3 — NPs, compounds they contain, and Parkinson's disease therapeutic genes that the compounds are known to target. [file mmc3.xlsx]

## Sheet: NPs-Compounds-Genes
Table 3. Relation between compounds and NPs with genes related to Parkinson's disease
Gene symbol	Compound	Natural Products (NPs)
NQO1	menadione	Typha angustifolia
NQO1	menadione	Juglans regia
NQO1	menadione	Angelica keiskei
NQO1	menadione	Brassica oleracea var. sabauda
NQO1	menadione	Actinidia chinensis
NQO1	menadione	Allium
NQO1	menadione	Allium cepa
NQO1	menadione	Allium ampeloprasum
NQO1	menadione	Allium sativum
NQO1	menadione	Allium schoenoprasum
NQO1	menadione	Aloysia triphylla
NQO1	menadione	Anacardium occidentale
NQO1	menadione	Ananas comosus
NQO1	menadione	Anethum graveolens
NQO1	menadione	Annona reticulata
NQO1	menadione	Apium graveolens
NQO1	menadione	Arachis hypogaea
NQO1	menadione	Arctium lappa
NQO1	menadione	Armoracia rusticana
NQO1	menadione	Artemisia dracunculus
NQO1	menadione	Artemisia vulgaris
NQO1	menadione	Asparagus officinalis
NQO1	menadione	Avena sativa
NQO1	menadione	Averrhoa carambola
NQO1	menadione	Bertholletia excelsa
NQO1	menadione	Beta vulgaris
NQO1	menadione	Borago officinalis
NQO1	menadione	Brassica juncea
NQO1	menadione	Brassica napus
NQO1	menadione	Brassica napus var. napus
NQO1	menadione	Brassica oleracea
NQO1	menadione	Brassica oleracea var. botrytis
NQO1	menadione	Brassica oleracea var. gemmifera
NQO1	menadione	Brassica oleracea var. gongylodes
NQO1	menadione	Brassica oleracea var. italica
NQO1	menadione	Brassica rapa
NQO1	menadione	Brassica rapa subsp. rapa
NQO1	menadione	Cajanus cajan
NQO1	menadione	Camellia sinensis
NQO1	menadione	Capparis spinosa
NQO1	menadione	Capsicum annuum
NQO1	menadione	Carica papaya
NQO1	menadione	Carthamus tinctorius
NQO1	menadione	Carum carvi
NQO1	menadione	Carya illinoinensis
NQO1	menadione	Castanea
NQO1	menadione	Chamaemelum nobile
NQO1	menadione	Cicer arietinum
NQO1	menadione	Cichorium endivia
NQO1	menadione	Cichorium intybus
NQO1	menadione	Cinnamomum aromaticum
NQO1	menadione	Cinnamomum verum
NQO1	menadione	Citrullus lanatus
NQO1	menadione	Citrus aurantiifolia
NQO1	menadione	Citrus limon
NQO1	menadione	Citrus maxima
NQO1	menadione	Citrus reticulata
NQO1	menadione	Citrus sinensis
NQO1	menadione	Coriandrum sativum
NQO1	menadione	Corylus avellana
NQO1	menadione	Crocus sativus
NQO1	menadione	Cucumis melo
NQO1	menadione	Cucumis sativus
NQO1	menadione	Cucurbita
NQO1	menadione	Cuminum cyminum
NQO1	menadione	Curcuma longa
NQO1	menadione	Cydonia oblonga
NQO1	menadione	Cymbopogon citratus
NQO1	menadione	Cynara cardunculus var. scolymus
NQO1	menadione	Daucus carota
NQO1	menadione	Diospyros kaki
NQO1	menadione	Elettaria cardamomum
NQO1	menadione	Empetrum nigrum
NQO1	menadione	Eriobotrya japonica
NQO1	menadione	Eruca vesicaria subsp. sativa
NQO1	menadione	Eugenia
NQO1	menadione	Fagopyrum esculentum
NQO1	menadione	Fagopyrum tataricum
NQO1	menadione	Ficus carica
NQO1	menadione	Foeniculum vulgare
NQO1	menadione	Fragaria x ananassa
NQO1	menadione	Gaylussacia baccata
NQO1	menadione	Glycine max
NQO1	menadione	Helianthus annuus
NQO1	menadione	Hippophae rhamnoides
NQO1	menadione	Hordeum vulgare
NQO1	menadione	Hyssopus officinalis
NQO1	menadione	Illicium verum
NQO1	menadione	Ipomoea aquatica
NQO1	menadione	Ipomoea batatas
NQO1	menadione	Juglans nigra
NQO1	menadione	Lactuca sativa
NQO1	menadione	Lathyrus sativus
NQO1	menadione	Laurus nobilis
NQO1	menadione	Lens culinaris
NQO1	menadione	Lepidium sativum
NQO1	menadione	Levisticum officinale
NQO1	menadione	Linum usitatissimum
NQO1	menadione	Lippia graveolens
NQO1	menadione	Litchi chinensis
NQO1	menadione	Lupinus
NQO1	menadione	Malus pumila
NQO1	menadione	Mangifera indica
NQO1	menadione	Matricaria chamomilla var. recutita
NQO1	menadione	Melissa officinalis
NQO1	menadione	Mentha
NQO1	menadione	Mentha aquatica
NQO1	menadione	Mentha arvensis
NQO1	menadione	Mentha spicata
NQO1	menadione	Mentha x piperita
NQO1	menadione	Mespilus germanica
NQO1	menadione	Momordica charantia
NQO1	menadione	Morus
NQO1	menadione	Morus nigra
NQO1	menadione	Myristica fragrans
NQO1	menadione	Ocimum basilicum
NQO1	menadione	Oenothera biennis
NQO1	menadione	Olea europaea
NQO1	menadione	Origanum majorana
NQO1	menadione	Origanum onites
NQO1	menadione	Origanum vulgare
NQO1	menadione	Oryza sativa
NQO1	menadione	Panicum miliaceum
NQO1	menadione	Papaver
NQO1	menadione	Passiflora edulis
NQO1	menadione	Pastinaca sativa
NQO1	menadione	Persea americana
NQO1	menadione	Petroselinum crispum
NQO1	menadione	Phaseolus coccineus
NQO1	menadione	Phaseolus lunatus
NQO1	menadione	Phaseolus vulgaris
NQO1	menadione	Phoenix dactylifera
NQO1	menadione	Aronia melanocarpa
NQO1	menadione	Pimpinella anisum
NQO1	menadione	Pinus
NQO1	menadione	Piper nigrum
NQO1	menadione	Pistacia vera
NQO1	menadione	Pisum sativum
NQO1	menadione	Portulaca oleracea
NQO1	menadione	Prunus
NQO1	menadione	Prunus armeniaca
NQO1	menadione	Prunus avium
NQO1	menadione	Prunus cerasus
NQO1	menadione	Prunus domestica
NQO1	menadione	Prunus dulcis
NQO1	menadione	Prunus persica
NQO1	menadione	Psidium guajava
NQO1	menadione	Punica granatum
NQO1	menadione	Pyrus communis
NQO1	menadione	Raphanus sativus
NQO1	menadione	Rheum rhabarbarum
NQO1	menadione	Ribes nigrum
NQO1	menadione	Ribes rubrum
NQO1	menadione	Ribes uva-crispa
NQO1	menadione	Salvia rosmarinus
NQO1	menadione	Rubus
NQO1	menadione	Rubus chamaemorus
NQO1	menadione	Rubus idaeus
NQO1	menadione	Rubus occidentalis
NQO1	menadione	Rumex acetosa
NQO1	menadione	Salvia officinalis
NQO1	menadione	Sambucus nigra
NQO1	menadione	Satureja hortensis
NQO1	menadione	Satureja montana
NQO1	menadione	Secale cereale
NQO1	menadione	Sesamum indicum
NQO1	menadione	Solanum lycopersicum
NQO1	menadione	Solanum lycopersicum var. cerasiforme
NQO1	menadione	Septoria lycopersici var. lycopersici
NQO1	menadione	Solanum melongena
NQO1	menadione	Solanum tuberosum
NQO1	menadione	Sorbus aucuparia
NQO1	menadione	Sorghum bicolor
NQO1	menadione	Spinacia oleracea
NQO1	menadione	Syzygium aromaticum
NQO1	menadione	Tamarindus indica
NQO1	menadione	Taraxacum officinale
NQO1	menadione	Theobroma cacao
NQO1	menadione	Thymus vulgaris
NQO1	menadione	Tilia
NQO1	menadione	Tilia cordata
NQO1	menadione	Trigonella foenum-graecum
NQO1	menadione	Triticum aestivum
NQO1	menadione	Vaccinium
NQO1	menadione	Vaccinium angustifolium
NQO1	menadione	Vaccinium arboreum
NQO1	menadione	Vaccinium corymbosum
NQO1	menadione	Vaccinium macrocarpon
NQO1	menadione	Vaccinium myrtillus
NQO1	menadione	Vaccinium vitis-idaea
NQO1	menadione	Vanilla
NQO1	menadione	Verbena officinalis
NQO1	menadione	Vicia faba
NQO1	menadione	Vigna angularis
NQO1	menadione	Vigna mungo
NQO1	menadione	Vigna radiata
NQO1	menadione	Vigna umbellata
NQO1	menadione	Vigna unguiculata
NQO1	menadione	Vitis rotundifolia
NQO1	menadione	Vitis vinifera
NQO1	menadione	Zea mays
NQO1	menadione	Zingiber officinale
NQO1	menadione	Rubus arcticus
NQO1	menadione	Musa acuminata
NQO1	menadione	Myrica
NQO1	menadione	Vaccinium elliottii
NQO1	menadione	Vaccinium myrtilloides
NQO1	menadione	Vaccinium uliginosum
NQO1	menadione	Ribes aureum
NQO1	menadione	Apium graveolens Rapaceum Group
NQO1	menadione	Apium graveolens Dulce Group
NQO1	menadione	Allium tuberosum
NQO1	menadione	Vaccinium oxycoccos
NQO1	menadione	Vaccinium stamineum
NQO1	menadione	Panax ginseng
NQO1	menadione	Vaccinium deliciosum
NQO1	menadione	Vaccinium ovalifolium
NQO1	menadione	Vaccinium ovatum
NQO1	menadione	Vaccinium parvifolium
NQO1	menadione	Dimocarpus longan
NQO1	menadione	Macadamia tetraphylla
NQO1	menadione	Vitis aestivalis
NQO1	menadione	Vitis labrusca
NQO1	menadione	Prunus persica var. nucipersica
NQO1	menadione	Prunus persica var. persica
NQO1	menadione	Capsicum baccatum var. baccatum
NQO1	menadione	Capsicum chinense
NQO1	menadione	Capsicum
NQO1	menadione	Nephelium lappaceum
NQO1	menadione	Oryza rufipogon
NQO1	menadione	Zizania aquatica
NQO1	menadione	Beta vulgaris subsp. cicla
NQO1	menadione	Thymus pulegioides
NQO1	menadione	Brassica oleracea var. costata
NQO1	menadione	Juglans ailanthifolia
NQO1	menadione	Allium fistulosum
NQO1	menadione	Triticum turgidum subsp. durum
NQO1	menadione	Allium ascalonicum
NQO1	menadione	Eruca vesicaria
NQO1	menadione	Daucus carota subsp. sativus
NQO1	menadione	Blumeria graminis f. sp. triticale
NQO1	menadione	Brassica oleracea var. viridis
NQO1	menadione	Vaccinium angustifolium x Vaccinium corymbosum
NQO1	menadione	Apium graveolens Secalinum Group
NQO1	menadione	Brassica rapa var. perviridis
NQO1	menadione	Brassica rapa subsp. chinensis
NQO1	menadione	Brassica rapa subsp. pekinensis
NQO1	menadione	Citrus x paradisi
NQO1	menadione	Brassica oleracea var. alboglabra
NQO1	menadione	Origanum x majoricum
NQO1	menadione	Hea
NQO1	menadione	Raphanus sativus var. niger
NQO1	menadione	Raphanus sativus var. sativus
NQO1	menadione	Apoidea
NQO1	menadione	Salvia elegans
NQO1	menadione	Ribes glandulosum
NQO1	menadione	unidentified
NQO1	menadione	Mycobacterium phage Seabiscuit
NQO1	menadione	Haliotis
NQO1	menadione	Crateva religiosa
NQO1	menadione	Malpighia emarginata
NQO1	menadione	Quercus
NQO1	menadione	Cucurbita maxima
NQO1	menadione	Eucheuma
NQO1	menadione	Medicago sativa
NQO1	menadione	Pimenta dioica
NQO1	menadione	Amaranthus
NQO1	menadione	Sagittaria latifolia
NQO1	menadione	Maranta arundinacea
NQO1	menadione	Pyrus pyrifolia
NQO1	menadione	Clupea harengus
NQO1	menadione	Phyllostachys edulis
NQO1	menadione	Fagus
NQO1	menadione	Artocarpus altilis
NQO1	menadione	Brosimum alicastrum
NQO1	menadione	Brassica rapa Broccoletto Group
NQO1	menadione	Lota lota
NQO1	menadione	Petasites japonicus
NQO1	menadione	Peprilus triacanthus
NQO1	menadione	Juglans cinerea
NQO1	menadione	Cucurbita moschata
NQO1	menadione	Lagenaria siceraria
NQO1	menadione	Cynara cardunculus
NQO1	menadione	Carissa macrocarpa
NQO1	menadione	Ceratonia siliqua
NQO1	menadione	Manihot esculenta
NQO1	menadione	Sechium edule
NQO1	menadione	Annona cherimola
NQO1	menadione	Anthriscus cerefolium
NQO1	menadione	Salvia hispanica
NQO1	menadione	Castanea mollissima
NQO1	menadione	Eleocharis dulcis
NQO1	menadione	Glebionis coronaria
NQO1	menadione	Cocos nucifera
NQO1	menadione	Valerianella locusta
NQO1	menadione	Gossypium
NQO1	menadione	Vigna unguiculata subsp. cylindrica
NQO1	menadione	Malus
NQO1	menadione	Viburnum edule
NQO1	menadione	Myoxocephalus
NQO1	menadione	Rumex
NQO1	menadione	Durio zibethinus
NQO1	menadione	Sambucus
NQO1	menadione	Perideridia oregana
NQO1	menadione	Castanea sativa
NQO1	menadione	Chamaenerion angustifolium
NQO1	menadione	Ginkgo biloba
NQO1	menadione	Vitis
NQO1	menadione	Physalis
NQO1	menadione	Corylus
NQO1	menadione	Carya
NQO1	menadione	Moringa oleifera
NQO1	menadione	Lablab purpureus
NQO1	menadione	Chondrus crispus
NQO1	menadione	Artocarpus heterophyllus
NQO1	menadione	Castanea crenata
NQO1	menadione	Syzygium cumini
NQO1	menadione	Helianthus tuberosus
NQO1	menadione	Ziziphus sp.
NQO1	menadione	Corchorus olitorius
NQO1	menadione	Brassica napus var. pabularia
NQO1	menadione	Laminaria
NQO1	menadione	Citrus
NQO1	menadione	Chenopodium album
NQO1	menadione	Rubus loganobaccus
NQO1	menadione	Nelumbo
NQO1	menadione	Nelumbo nucifera
NQO1	menadione	Lupinus albus
NQO1	menadione	Basella alba
NQO1	menadione	Mammea americana
NQO1	menadione	Garcinia mangostana
NQO1	menadione	Hedysarum alpinum
NQO1	menadione	Vigna aconitifolia
NQO1	menadione	Dioscorea pentaphylla
NQO1	menadione	Sinapis alba
NQO1	menadione	Tetragonia tetragonoides
NQO1	menadione	Nopalea cochenillifera
NQO1	menadione	Vaccinium reticulatum
NQO1	menadione	Abelmoschus esculentus
NQO1	menadione	Capsicum annuum var. annuum
NQO1	menadione	Diospyros virginiana
NQO1	menadione	Canarium ovatum
NQO1	menadione	Pinus edulis
NQO1	menadione	Eugenia uniflora
NQO1	menadione	Opuntia macrorhiza
NQO1	menadione	Musa x paradisiaca
NQO1	menadione	Phytolacca americana
NQO1	menadione	Papaver somniferum
NQO1	menadione	Pediomelum esculentum
NQO1	menadione	Opuntia
NQO1	menadione	Chenopodium quinoa
NQO1	menadione	Syzygium jambos
NQO1	menadione	Rosa
NQO1	menadione	Hibiscus sabdariffa
NQO1	menadione	Rubus spectabilis
NQO1	menadione	Tragopogon porrifolius
NQO1	menadione	Manilkara zapota
NQO1	menadione	Pouteria sapota
NQO1	menadione	Sesbania bispinosa
NQO1	menadione	Sisymbrium
NQO1	menadione	Annona muricata
NQO1	menadione	Triticum spelta
NQO1	menadione	Spirulina
NQO1	menadione	Psidium cattleyanum
NQO1	menadione	Annona squamosa
NQO1	menadione	Colocasia esculenta
NQO1	menadione	Eragrostis tef
NQO1	menadione	Physalis philadelphica var. immaculata
NQO1	menadione	Luffa aegyptiaca
NQO1	menadione	Eutrema japonicum
NQO1	menadione	Benincasa hispida
NQO1	menadione	Zizania
NQO1	menadione	Salix pulchra
NQO1	menadione	Psophocarpus tetragonolobus
NQO1	menadione	Dioscorea
NQO1	menadione	Pachyrhizus erosus
NQO1	menadione	Xanthosoma sagittifolium
NQO1	menadione	Vigna unguiculata subsp. unguiculata
NQO1	menadione	Macadamia
NQO1	menadione	Koenigia alpina
NQO1	menadione	Triticum turgidum subsp. turanicum
NQO1	menadione	Vigna unguiculata subsp. sesquipedalis
NQO1	menadione	Citrus latifolia
NQO1	menadione	Acca sellowiana
NQO1	menadione	Pangium edule
NQO1	menadione	Auricularia auricula-judae
NQO1	menadione	Agaricus bisporus
NQO1	menadione	Lentinula edodes
NQO1	menadione	Undaria pinnatifida
NQO1	menadione	Flammulina velutipes
NQO1	menadione	Dysphania ambrosioides
NQO1	menadione	Pleurotus ostreatus
NQO1	menadione	Auricularia polytricha
NQO1	menadione	Grifola frondosa
NQO1	menadione	Matteuccia struthiopteris
NQO1	menadione	Rumex arcticus
NQO1	menadione	Tinda
NQO1	menadione	Triticum
NQO1	menadione	Prunus virginiana
NQO1	menadione	Agave
NQO1	menadione	Cantharellus cibarius
NQO1	menadione	Cinnamomum
NQO1	menadione	Elaeis
NQO1	menadione	Metroxylon sagu
NQO1	menadione	Diospyros
NQO1	menadione	Scorzonera hispanica
NQO1	menadione	Rhodophyta
NQO1	menadione	Saccharina japonica
NQO1	menadione	Cirsium
NQO1	menadione	Juglans
NQO1	menadione	Strombidae
NQO1	menadione	Cucumis metulifer
NQO1	menadione	Nu
NQO1	menadione	Attalea speciosa
NQO1	menadione	Theobroma grandiflorum
NQO1	menadione	Vitellaria paradoxa
NQO1	menadione	Camellia oleifera
NQO1	menadione	Virola surinamensis
NQO1	menadione	Byrsonima crassifolia
NQO1	menadione	Solanum quitoense
NQO1	menadione	Cyathea
NQO1	menadione	Thelesperma
NQO1	menadione	Nuphar lutea
NQO1	menadione	Capsicum pubescens
NQO1	menadione	Brassica oleracea var. capitata
NQO1	menadione	Morella rubra
NQO1	menadione	Brassica
NQO1	menadione	Sida sp. dark green fruits
NQO1	menadione	Pan
NQO1	menadione	Zu
NQO1	menadione	Amelanchier alnifolia
NQO1	menadione	Prunus tomentosa
NQO1	menadione	Eois sp. black tears
NQO1	dicumarol	Melilotus officinalis subsp. suaveolens
NQO1	dicumarol	Trifolium pratense
NQO1	dicumarol	Medicago sativa
NQO1	dicumarol	Melilotus albus
NQO1	dicumarol	Hydrangea febrifuga
NQO1	flavin adenine dinucleotide	Angelica keiskei
NQO1	flavin adenine dinucleotide	Brassica oleracea var. sabauda
NQO1	flavin adenine dinucleotide	Actinidia chinensis
NQO1	flavin adenine dinucleotide	Allium
NQO1	flavin adenine dinucleotide	Allium cepa
NQO1	flavin adenine dinucleotide	Allium ampeloprasum
NQO1	flavin adenine dinucleotide	Allium sativum
NQO1	flavin adenine dinucleotide	Allium schoenoprasum
NQO1	flavin adenine dinucleotide	Aloysia triphylla
NQO1	flavin adenine dinucleotide	Anacardium occidentale
NQO1	flavin adenine dinucleotide	Ananas comosus
NQO1	flavin adenine dinucleotide	Anethum graveolens
NQO1	flavin adenine dinucleotide	Annona reticulata
NQO1	flavin adenine dinucleotide	Apium graveolens
NQO1	flavin adenine dinucleotide	Arachis hypogaea
NQO1	flavin adenine dinucleotide	Arctium lappa
NQO1	flavin adenine dinucleotide	Armoracia rusticana
NQO1	flavin adenine dinucleotide	Artemisia dracunculus
NQO1	flavin adenine dinucleotide	Artemisia vulgaris
NQO1	flavin adenine dinucleotide	Asparagus officinalis
NQO1	flavin adenine dinucleotide	Avena sativa
NQO1	flavin adenine dinucleotide	Averrhoa carambola
NQO1	flavin adenine dinucleotide	Bertholletia excelsa
NQO1	flavin adenine dinucleotide	Beta vulgaris
NQO1	flavin adenine dinucleotide	Borago officinalis
NQO1	flavin adenine dinucleotide	Brassica juncea
NQO1	flavin adenine dinucleotide	Brassica napus
NQO1	flavin adenine dinucleotide	Brassica napus var. napus
NQO1	flavin adenine dinucleotide	Brassica oleracea
NQO1	flavin adenine dinucleotide	Brassica oleracea var. botrytis
NQO1	flavin adenine dinucleotide	Brassica oleracea var. gemmifera
NQO1	flavin adenine dinucleotide	Brassica oleracea var. gongylodes
NQO1	flavin adenine dinucleotide	Brassica oleracea var. italica
NQO1	flavin adenine dinucleotide	Brassica rapa
NQO1	flavin adenine dinucleotide	Brassica rapa subsp. rapa
NQO1	flavin adenine dinucleotide	Cajanus cajan
NQO1	flavin adenine dinucleotide	Camellia sinensis
NQO1	flavin adenine dinucleotide	Capparis spinosa
NQO1	flavin adenine dinucleotide	Capsicum annuum
NQO1	flavin adenine dinucleotide	Carica papaya
NQO1	flavin adenine dinucleotide	Carthamus tinctorius
NQO1	flavin adenine dinucleotide	Carum carvi
NQO1	flavin adenine dinucleotide	Carya illinoinensis
NQO1	flavin adenine dinucleotide	Castanea
NQO1	flavin adenine dinucleotide	Chamaemelum nobile
NQO1	flavin adenine dinucleotide	Cicer arietinum
NQO1	flavin adenine dinucleotide	Cichorium endivia
NQO1	flavin adenine dinucleotide	Cichorium intybus
NQO1	flavin adenine dinucleotide	Cinnamomum aromaticum
NQO1	flavin adenine dinucleotide	Cinnamomum verum
NQO1	flavin adenine dinucleotide	Citrullus lanatus
NQO1	flavin adenine dinucleotide	Citrus aurantiifolia
NQO1	flavin adenine dinucleotide	Citrus limon
NQO1	flavin adenine dinucleotide	Citrus maxima
NQO1	flavin adenine dinucleotide	Citrus reticulata
NQO1	flavin adenine dinucleotide	Citrus sinensis
NQO1	flavin adenine dinucleotide	Coriandrum sativum
NQO1	flavin adenine dinucleotide	Corylus avellana
NQO1	flavin adenine dinucleotide	Crocus sativus
NQO1	flavin adenine dinucleotide	Cucumis melo
NQO1	flavin adenine dinucleotide	Cucumis sativus
NQO1	flavin adenine dinucleotide	Cucurbita
NQO1	flavin adenine dinucleotide	Cuminum cyminum
NQO1	flavin adenine dinucleotide	Curcuma longa
NQO1	flavin adenine dinucleotide	Cydonia oblonga
NQO1	flavin adenine dinucleotide	Cymbopogon citratus
NQO1	flavin adenine dinucleotide	Cynara cardunculus var. scolymus
NQO1	flavin adenine dinucleotide	Daucus carota
NQO1	flavin adenine dinucleotide	Diospyros kaki
NQO1	flavin adenine dinucleotide	Elettaria cardamomum
NQO1	flavin adenine dinucleotide	Empetrum nigrum
NQO1	flavin adenine dinucleotide	Eriobotrya japonica
NQO1	flavin adenine dinucleotide	Eruca vesicaria subsp. sativa
NQO1	flavin adenine dinucleotide	Eugenia
NQO1	flavin adenine dinucleotide	Fagopyrum esculentum
NQO1	flavin adenine dinucleotide	Fagopyrum tataricum
NQO1	flavin adenine dinucleotide	Ficus carica
NQO1	flavin adenine dinucleotide	Foeniculum vulgare
NQO1	flavin adenine dinucleotide	Fragaria x ananassa
NQO1	flavin adenine dinucleotide	Gaylussacia baccata
NQO1	flavin adenine dinucleotide	Glycine max
NQO1	flavin adenine dinucleotide	Helianthus annuus
NQO1	flavin adenine dinucleotide	Hippophae rhamnoides
NQO1	flavin adenine dinucleotide	Hordeum vulgare
NQO1	flavin adenine dinucleotide	Hyssopus officinalis
NQO1	flavin adenine dinucleotide	Illicium verum
NQO1	flavin adenine dinucleotide	Ipomoea aquatica
NQO1	flavin adenine dinucleotide	Ipomoea batatas
NQO1	flavin adenine dinucleotide	Juglans nigra
NQO1	flavin adenine dinucleotide	Juglans regia
NQO1	flavin adenine dinucleotide	Lactuca sativa
NQO1	flavin adenine dinucleotide	Lathyrus sativus
NQO1	flavin adenine dinucleotide	Laurus nobilis
NQO1	flavin adenine dinucleotide	Lens culinaris
NQO1	flavin adenine dinucleotide	Lepidium sativum
NQO1	flavin adenine dinucleotide	Levisticum officinale
NQO1	flavin adenine dinucleotide	Linum usitatissimum
NQO1	flavin adenine dinucleotide	Lippia graveolens
NQO1	flavin adenine dinucleotide	Litchi chinensis
NQO1	flavin adenine dinucleotide	Lupinus
NQO1	flavin adenine dinucleotide	Malus pumila
NQO1	flavin adenine dinucleotide	Mangifera indica
NQO1	flavin adenine dinucleotide	Matricaria chamomilla var. recutita
NQO1	flavin adenine dinucleotide	Melissa officinalis
NQO1	flavin adenine dinucleotide	Mentha
NQO1	flavin adenine dinucleotide	Mentha aquatica
NQO1	flavin adenine dinucleotide	Mentha arvensis
NQO1	flavin adenine dinucleotide	Mentha spicata
NQO1	flavin adenine dinucleotide	Mentha x piperita
NQO1	flavin adenine dinucleotide	Mespilus germanica
NQO1	flavin adenine dinucleotide	Momordica charantia
NQO1	flavin adenine dinucleotide	Morus
NQO1	flavin adenine dinucleotide	Morus nigra
NQO1	flavin adenine dinucleotide	Myristica fragrans
NQO1	flavin adenine dinucleotide	Ocimum basilicum
NQO1	flavin adenine dinucleotide	Oenothera biennis
NQO1	flavin adenine dinucleotide	Olea europaea
NQO1	flavin adenine dinucleotide	Origanum majorana
NQO1	flavin adenine dinucleotide	Origanum onites
NQO1	flavin adenine dinucleotide	Origanum vulgare
NQO1	flavin adenine dinucleotide	Oryza sativa
NQO1	flavin adenine dinucleotide	Panicum miliaceum
NQO1	flavin adenine dinucleotide	Papaver
NQO1	flavin adenine dinucleotide	Passiflora edulis
NQO1	flavin adenine dinucleotide	Pastinaca sativa
NQO1	flavin adenine dinucleotide	Persea americana
NQO1	flavin adenine dinucleotide	Petroselinum crispum
NQO1	flavin adenine dinucleotide	Phaseolus coccineus
NQO1	flavin adenine dinucleotide	Phaseolus lunatus
NQO1	flavin adenine dinucleotide	Phaseolus vulgaris
NQO1	flavin adenine dinucleotide	Phoenix dactylifera
NQO1	flavin adenine dinucleotide	Aronia melanocarpa
NQO1	flavin adenine dinucleotide	Pimpinella anisum
NQO1	flavin adenine dinucleotide	Pinus
NQO1	flavin adenine dinucleotide	Piper nigrum
NQO1	flavin adenine dinucleotide	Pistacia vera
NQO1	flavin adenine dinucleotide	Pisum sativum
NQO1	flavin adenine dinucleotide	Portulaca oleracea
NQO1	flavin adenine dinucleotide	Prunus
NQO1	flavin adenine dinucleotide	Prunus armeniaca
NQO1	flavin adenine dinucleotide	Prunus avium
NQO1	flavin adenine dinucleotide	Prunus cerasus
NQO1	flavin adenine dinucleotide	Prunus domestica
NQO1	flavin adenine dinucleotide	Prunus dulcis
NQO1	flavin adenine dinucleotide	Prunus persica
NQO1	flavin adenine dinucleotide	Psidium guajava
NQO1	flavin adenine dinucleotide	Punica granatum
NQO1	flavin adenine dinucleotide	Pyrus communis
NQO1	flavin adenine dinucleotide	Raphanus sativus
NQO1	flavin adenine dinucleotide	Rheum rhabarbarum
NQO1	flavin adenine dinucleotide	Ribes nigrum
NQO1	flavin adenine dinucleotide	Ribes rubrum
NQO1	flavin adenine dinucleotide	Ribes uva-crispa
NQO1	flavin adenine dinucleotide	Salvia rosmarinus
NQO1	flavin adenine dinucleotide	Rubus
NQO1	flavin adenine dinucleotide	Rubus chamaemorus
NQO1	flavin adenine dinucleotide	Rubus idaeus
NQO1	flavin adenine dinucleotide	Rubus occidentalis
NQO1	flavin adenine dinucleotide	Rumex acetosa
NQO1	flavin adenine dinucleotide	Salvia officinalis
NQO1	flavin adenine dinucleotide	Sambucus nigra
NQO1	flavin adenine dinucleotide	Satureja hortensis
NQO1	flavin adenine dinucleotide	Satureja montana
NQO1	flavin adenine dinucleotide	Secale cereale
NQO1	flavin adenine dinucleotide	Sesamum indicum
NQO1	flavin adenine dinucleotide	Solanum lycopersicum
NQO1	flavin adenine dinucleotide	Solanum lycopersicum var. cerasiforme
NQO1	flavin adenine dinucleotide	Septoria lycopersici var. lycopersici
NQO1	flavin adenine dinucleotide	Solanum melongena
NQO1	flavin adenine dinucleotide	Solanum tuberosum
NQO1	flavin adenine dinucleotide	Sorbus aucuparia
NQO1	flavin adenine dinucleotide	Sorghum bicolor
NQO1	flavin adenine dinucleotide	Spinacia oleracea
NQO1	flavin adenine dinucleotide	Syzygium aromaticum
NQO1	flavin adenine dinucleotide	Tamarindus indica
NQO1	flavin adenine dinucleotide	Taraxacum officinale
NQO1	flavin adenine dinucleotide	Theobroma cacao
NQO1	flavin adenine dinucleotide	Thymus vulgaris
NQO1	flavin adenine dinucleotide	Tilia
NQO1	flavin adenine dinucleotide	Tilia cordata
NQO1	flavin adenine dinucleotide	Trigonella foenum-graecum
NQO1	flavin adenine dinucleotide	Triticum aestivum
NQO1	flavin adenine dinucleotide	Vaccinium
NQO1	flavin adenine dinucleotide	Vaccinium angustifolium
NQO1	flavin adenine dinucleotide	Vaccinium arboreum
NQO1	flavin adenine dinucleotide	Vaccinium corymbosum
NQO1	flavin adenine dinucleotide	Vaccinium macrocarpon
NQO1	flavin adenine dinucleotide	Vaccinium myrtillus
NQO1	flavin adenine dinucleotide	Vaccinium vitis-idaea
NQO1	flavin adenine dinucleotide	Vanilla
NQO1	flavin adenine dinucleotide	Verbena officinalis
NQO1	flavin adenine dinucleotide	Vicia faba
NQO1	flavin adenine dinucleotide	Vigna angularis
NQO1	flavin adenine dinucleotide	Vigna mungo
NQO1	flavin adenine dinucleotide	Vigna radiata
NQO1	flavin adenine dinucleotide	Vigna umbellata
NQO1	flavin adenine dinucleotide	Vigna unguiculata
NQO1	flavin adenine dinucleotide	Vitis rotundifolia
NQO1	flavin adenine dinucleotide	Vitis vinifera
NQO1	flavin adenine dinucleotide	Zea mays
NQO1	flavin adenine dinucleotide	Zingiber officinale
NQO1	flavin adenine dinucleotide	Rubus arcticus
NQO1	flavin adenine dinucleotide	Musa acuminata
NQO1	flavin adenine dinucleotide	Myrica
NQO1	flavin adenine dinucleotide	Vaccinium elliottii
NQO1	flavin adenine dinucleotide	Vaccinium myrtilloides
NQO1	flavin adenine dinucleotide	Vaccinium uliginosum
NQO1	flavin adenine dinucleotide	Ribes aureum
NQO1	flavin adenine dinucleotide	Apium graveolens Rapaceum Group
NQO1	flavin adenine dinucleotide	Apium graveolens Dulce Group
NQO1	flavin adenine dinucleotide	Allium tuberosum
NQO1	flavin adenine dinucleotide	Vaccinium oxycoccos
NQO1	flavin adenine dinucleotide	Vaccinium stamineum
NQO1	flavin adenine dinucleotide	Panax ginseng
NQO1	flavin adenine dinucleotide	Vaccinium deliciosum
NQO1	flavin adenine dinucleotide	Vaccinium ovalifolium
NQO1	flavin adenine dinucleotide	Vaccinium ovatum
NQO1	flavin adenine dinucleotide	Vaccinium parvifolium
NQO1	flavin adenine dinucleotide	Dimocarpus longan
NQO1	flavin adenine dinucleotide	Macadamia tetraphylla
NQO1	flavin adenine dinucleotide	Vitis aestivalis
NQO1	flavin adenine dinucleotide	Vitis labrusca
NQO1	flavin adenine dinucleotide	Prunus persica var. nucipersica
NQO1	flavin adenine dinucleotide	Prunus persica var. persica
NQO1	flavin adenine dinucleotide	Capsicum baccatum var. baccatum
NQO1	flavin adenine dinucleotide	Capsicum chinense
NQO1	flavin adenine dinucleotide	Capsicum
NQO1	flavin adenine dinucleotide	Nephelium lappaceum
NQO1	flavin adenine dinucleotide	Oryza rufipogon
NQO1	flavin adenine dinucleotide	Zizania aquatica
NQO1	flavin adenine dinucleotide	Beta vulgaris subsp. cicla
NQO1	flavin adenine dinucleotide	Thymus pulegioides
NQO1	flavin adenine dinucleotide	Brassica oleracea var. costata
NQO1	flavin adenine dinucleotide	Juglans ailanthifolia
NQO1	flavin adenine dinucleotide	Allium fistulosum
NQO1	flavin adenine dinucleotide	Triticum turgidum subsp. durum
NQO1	flavin adenine dinucleotide	Allium ascalonicum
NQO1	flavin adenine dinucleotide	Eruca vesicaria
NQO1	flavin adenine dinucleotide	Daucus carota subsp. sativus
NQO1	flavin adenine dinucleotide	Blumeria graminis f. sp. triticale
NQO1	flavin adenine dinucleotide	Brassica oleracea var. viridis
NQO1	flavin adenine dinucleotide	Vaccinium angustifolium x Vaccinium corymbosum
NQO1	flavin adenine dinucleotide	Apium graveolens Secalinum Group
NQO1	flavin adenine dinucleotide	Brassica rapa var. perviridis
NQO1	flavin adenine dinucleotide	Brassica rapa subsp. chinensis
NQO1	flavin adenine dinucleotide	Brassica rapa subsp. pekinensis
NQO1	flavin adenine dinucleotide	Citrus x paradisi
NQO1	flavin adenine dinucleotide	Brassica oleracea var. alboglabra
NQO1	flavin adenine dinucleotide	Origanum x majoricum
NQO1	flavin adenine dinucleotide	Hea
NQO1	flavin adenine dinucleotide	Raphanus sativus var. niger
NQO1	flavin adenine dinucleotide	Raphanus sativus var. sativus
NQO1	flavin adenine dinucleotide	Apoidea
NQO1	flavin adenine dinucleotide	Salvia elegans
NQO1	flavin adenine dinucleotide	Ribes glandulosum
NQO1	flavin adenine dinucleotide	unidentified
NQO1	flavin adenine dinucleotide	Mycobacterium phage Seabiscuit
NQO1	flavin adenine dinucleotide	Haliotis
NQO1	flavin adenine dinucleotide	Crateva religiosa
NQO1	flavin adenine dinucleotide	Malpighia emarginata
NQO1	flavin adenine dinucleotide	Quercus
NQO1	flavin adenine dinucleotide	Cucurbita maxima
NQO1	flavin adenine dinucleotide	Eucheuma
NQO1	flavin adenine dinucleotide	Medicago sativa
NQO1	flavin adenine dinucleotide	Pimenta dioica
NQO1	flavin adenine dinucleotide	Amaranthus
NQO1	flavin adenine dinucleotide	Sagittaria latifolia
NQO1	flavin adenine dinucleotide	Maranta arundinacea
NQO1	flavin adenine dinucleotide	Pyrus pyrifolia
NQO1	flavin adenine dinucleotide	Clupea harengus
NQO1	flavin adenine dinucleotide	Phyllostachys edulis
NQO1	flavin adenine dinucleotide	Fagus
NQO1	flavin adenine dinucleotide	Artocarpus altilis
NQO1	flavin adenine dinucleotide	Brosimum alicastrum
NQO1	flavin adenine dinucleotide	Brassica rapa Broccoletto Group
NQO1	flavin adenine dinucleotide	Lota lota
NQO1	flavin adenine dinucleotide	Petasites japonicus
NQO1	flavin adenine dinucleotide	Peprilus triacanthus
NQO1	flavin adenine dinucleotide	Juglans cinerea
NQO1	flavin adenine dinucleotide	Cucurbita moschata
NQO1	flavin adenine dinucleotide	Lagenaria siceraria
NQO1	flavin adenine dinucleotide	Cynara cardunculus
NQO1	flavin adenine dinucleotide	Carissa macrocarpa
NQO1	flavin adenine dinucleotide	Ceratonia siliqua
NQO1	flavin adenine dinucleotide	Manihot esculenta
NQO1	flavin adenine dinucleotide	Sechium edule
NQO1	flavin adenine dinucleotide	Annona cherimola
NQO1	flavin adenine dinucleotide	Anthriscus cerefolium
NQO1	flavin adenine dinucleotide	Salvia hispanica
NQO1	flavin adenine dinucleotide	Castanea mollissima
NQO1	flavin adenine dinucleotide	Eleocharis dulcis
NQO1	flavin adenine dinucleotide	Glebionis coronaria
NQO1	flavin adenine dinucleotide	Cocos nucifera
NQO1	flavin adenine dinucleotide	Valerianella locusta
NQO1	flavin adenine dinucleotide	Gossypium
NQO1	flavin adenine dinucleotide	Vigna unguiculata subsp. cylindrica
NQO1	flavin adenine dinucleotide	Malus
NQO1	flavin adenine dinucleotide	Viburnum edule
NQO1	flavin adenine dinucleotide	Myoxocephalus
NQO1	flavin adenine dinucleotide	Rumex
NQO1	flavin adenine dinucleotide	Durio zibethinus
NQO1	flavin adenine dinucleotide	Sambucus
NQO1	flavin adenine dinucleotide	Perideridia oregana
NQO1	flavin adenine dinucleotide	Castanea sativa
NQO1	flavin adenine dinucleotide	Chamaenerion angustifolium
NQO1	flavin adenine dinucleotide	Ginkgo biloba
NQO1	flavin adenine dinucleotide	Vitis
NQO1	flavin adenine dinucleotide	Physalis
NQO1	flavin adenine dinucleotide	Corylus
NQO1	flavin adenine dinucleotide	Carya
NQO1	flavin adenine dinucleotide	Moringa oleifera
NQO1	flavin adenine dinucleotide	Lablab purpureus
NQO1	flavin adenine dinucleotide	Chondrus crispus
NQO1	flavin adenine dinucleotide	Artocarpus heterophyllus
NQO1	flavin adenine dinucleotide	Castanea crenata
NQO1	flavin adenine dinucleotide	Syzygium cumini
NQO1	flavin adenine dinucleotide	Helianthus tuberosus
NQO1	flavin adenine dinucleotide	Ziziphus sp.
NQO1	flavin adenine dinucleotide	Corchorus olitorius
NQO1	flavin adenine dinucleotide	Brassica napus var. pabularia
NQO1	flavin adenine dinucleotide	Laminaria
NQO1	flavin adenine dinucleotide	Citrus
NQO1	flavin adenine dinucleotide	Chenopodium album
NQO1	flavin adenine dinucleotide	Rubus loganobaccus
NQO1	flavin adenine dinucleotide	Nelumbo
NQO1	flavin adenine dinucleotide	Nelumbo nucifera
NQO1	flavin adenine dinucleotide	Lupinus albus
NQO1	flavin adenine dinucleotide	Basella alba
NQO1	flavin adenine dinucleotide	Mammea americana
NQO1	flavin adenine dinucleotide	Garcinia mangostana
NQO1	flavin adenine dinucleotide	Hedysarum alpinum
NQO1	flavin adenine dinucleotide	Vigna aconitifolia
NQO1	flavin adenine dinucleotide	Dioscorea pentaphylla
NQO1	flavin adenine dinucleotide	Sinapis alba
NQO1	flavin adenine dinucleotide	Tetragonia tetragonoides
NQO1	flavin adenine dinucleotide	Nopalea cochenillifera
NQO1	flavin adenine dinucleotide	Vaccinium reticulatum
NQO1	flavin adenine dinucleotide	Abelmoschus esculentus
NQO1	flavin adenine dinucleotide	Capsicum annuum var. annuum
NQO1	flavin adenine dinucleotide	Diospyros virginiana
NQO1	flavin adenine dinucleotide	Canarium ovatum
NQO1	flavin adenine dinucleotide	Pinus edulis
NQO1	flavin adenine dinucleotide	Eugenia uniflora
NQO1	flavin adenine dinucleotide	Opuntia macrorhiza
NQO1	flavin adenine dinucleotide	Musa x paradisiaca
NQO1	flavin adenine dinucleotide	Phytolacca americana
NQO1	flavin adenine dinucleotide	Papaver somniferum
NQO1	flavin adenine dinucleotide	Pediomelum esculentum
NQO1	flavin adenine dinucleotide	Opuntia
NQO1	flavin adenine dinucleotide	Chenopodium quinoa
NQO1	flavin adenine dinucleotide	Syzygium jambos
NQO1	flavin adenine dinucleotide	Rosa
NQO1	flavin adenine dinucleotide	Hibiscus sabdariffa
NQO1	flavin adenine dinucleotide	Rubus spectabilis
NQO1	flavin adenine dinucleotide	Tragopogon porrifolius
NQO1	flavin adenine dinucleotide	Manilkara zapota
NQO1	flavin adenine dinucleotide	Pouteria sapota
NQO1	flavin adenine dinucleotide	Sesbania bispinosa
NQO1	flavin adenine dinucleotide	Sisymbrium
NQO1	flavin adenine dinucleotide	Annona muricata
NQO1	flavin adenine dinucleotide	Triticum spelta
NQO1	flavin adenine dinucleotide	Spirulina
NQO1	flavin adenine dinucleotide	Psidium cattleyanum
NQO1	flavin adenine dinucleotide	Annona squamosa
NQO1	flavin adenine dinucleotide	Colocasia esculenta
NQO1	flavin adenine dinucleotide	Eragrostis tef
NQO1	flavin adenine dinucleotide	Physalis philadelphica var. immaculata
NQO1	flavin adenine dinucleotide	Luffa aegyptiaca
NQO1	flavin adenine dinucleotide	Eutrema japonicum
NQO1	flavin adenine dinucleotide	Benincasa hispida
NQO1	flavin adenine dinucleotide	Zizania
NQO1	flavin adenine dinucleotide	Salix pulchra
NQO1	flavin adenine dinucleotide	Psophocarpus tetragonolobus
NQO1	flavin adenine dinucleotide	Dioscorea
NQO1	flavin adenine dinucleotide	Pachyrhizus erosus
NQO1	flavin adenine dinucleotide	Xanthosoma sagittifolium
NQO1	flavin adenine dinucleotide	Vigna unguiculata subsp. unguiculata
NQO1	flavin adenine dinucleotide	Macadamia
NQO1	flavin adenine dinucleotide	Koenigia alpina
NQO1	flavin adenine dinucleotide	Triticum turgidum subsp. turanicum
NQO1	flavin adenine dinucleotide	Vigna unguiculata subsp. sesquipedalis
NQO1	flavin adenine dinucleotide	Citrus latifolia
NQO1	flavin adenine dinucleotide	Acca sellowiana
NQO1	flavin adenine dinucleotide	Pangium edule
NQO1	flavin adenine dinucleotide	Auricularia auricula-judae
NQO1	flavin adenine dinucleotide	Agaricus bisporus
NQO1	flavin adenine dinucleotide	Lentinula edodes
NQO1	flavin adenine dinucleotide	Undaria pinnatifida
NQO1	flavin adenine dinucleotide	Flammulina velutipes
NQO1	flavin adenine dinucleotide	Dysphania ambrosioides
NQO1	flavin adenine dinucleotide	Pleurotus ostreatus
NQO1	flavin adenine dinucleotide	Auricularia polytricha
NQO1	flavin adenine dinucleotide	Grifola frondosa
NQO1	flavin adenine dinucleotide	Matteuccia struthiopteris
NQO1	flavin adenine dinucleotide	Rumex arcticus
NQO1	flavin adenine dinucleotide	Tinda
NQO1	flavin adenine dinucleotide	Triticum
NQO1	flavin adenine dinucleotide	Prunus virginiana
NQO1	flavin adenine dinucleotide	Agave
NQO1	flavin adenine dinucleotide	Typha angustifolia
NQO1	flavin adenine dinucleotide	Cantharellus cibarius
NQO1	flavin adenine dinucleotide	Cinnamomum
NQO1	flavin adenine dinucleotide	Elaeis
NQO1	flavin adenine dinucleotide	Metroxylon sagu
NQO1	flavin adenine dinucleotide	Diospyros
NQO1	flavin adenine dinucleotide	Scorzonera hispanica
NQO1	flavin adenine dinucleotide	Rhodophyta
NQO1	flavin adenine dinucleotide	Saccharina japonica
NQO1	flavin adenine dinucleotide	Cirsium
NQO1	flavin adenine dinucleotide	Juglans
NQO1	flavin adenine dinucleotide	Strombidae
NQO1	flavin adenine dinucleotide	Cucumis metulifer
NQO1	flavin adenine dinucleotide	Nu
NQO1	flavin adenine dinucleotide	Attalea speciosa
NQO1	flavin adenine dinucleotide	Theobroma grandiflorum
NQO1	flavin adenine dinucleotide	Vitellaria paradoxa
NQO1	flavin adenine dinucleotide	Camellia oleifera
NQO1	flavin adenine dinucleotide	Virola surinamensis
NQO1	flavin adenine dinucleotide	Byrsonima crassifolia
NQO1	flavin adenine dinucleotide	Solanum quitoense
NQO1	flavin adenine dinucleotide	Cyathea
NQO1	flavin adenine dinucleotide	Thelesperma
NQO1	flavin adenine dinucleotide	Nuphar lutea
NQO1	flavin adenine dinucleotide	Capsicum pubescens
NQO1	flavin adenine dinucleotide	Brassica oleracea var. capitata
NQO1	flavin adenine dinucleotide	Morella rubra
NQO1	flavin adenine dinucleotide	Brassica
NQO1	flavin adenine dinucleotide	Sida sp. dark green fruits
NQO1	flavin adenine dinucleotide	Pan
NQO1	flavin adenine dinucleotide	Zu
NQO1	flavin adenine dinucleotide	Amelanchier alnifolia
NQO1	flavin adenine dinucleotide	Prunus tomentosa
NQO1	flavin adenine dinucleotide	Eois sp. black tears
MAOB	flavin adenine dinucleotide	Angelica keiskei
MAOB	flavin adenine dinucleotide	Brassica oleracea var. sabauda
MAOB	flavin adenine dinucleotide	Actinidia chinensis
MAOB	flavin adenine dinucleotide	Allium
MAOB	flavin adenine dinucleotide	Allium cepa
MAOB	flavin adenine dinucleotide	Allium ampeloprasum
MAOB	flavin adenine dinucleotide	Allium sativum
MAOB	flavin adenine dinucleotide	Allium schoenoprasum
MAOB	flavin adenine dinucleotide	Aloysia triphylla
MAOB	flavin adenine dinucleotide	Anacardium occidentale
MAOB	flavin adenine dinucleotide	Ananas comosus
MAOB	flavin adenine dinucleotide	Anethum graveolens
MAOB	flavin adenine dinucleotide	Annona reticulata
MAOB	flavin adenine dinucleotide	Apium graveolens
MAOB	flavin adenine dinucleotide	Arachis hypogaea
MAOB	flavin adenine dinucleotide	Arctium lappa
MAOB	flavin adenine dinucleotide	Armoracia rusticana
MAOB	flavin adenine dinucleotide	Artemisia dracunculus
MAOB	flavin adenine dinucleotide	Artemisia vulgaris
MAOB	flavin adenine dinucleotide	Asparagus officinalis
MAOB	flavin adenine dinucleotide	Avena sativa
MAOB	flavin adenine dinucleotide	Averrhoa carambola
MAOB	flavin adenine dinucleotide	Bertholletia excelsa
MAOB	flavin adenine dinucleotide	Beta vulgaris
MAOB	flavin adenine dinucleotide	Borago officinalis
MAOB	flavin adenine dinucleotide	Brassica juncea
MAOB	flavin adenine dinucleotide	Brassica napus
MAOB	flavin adenine dinucleotide	Brassica napus var. napus
MAOB	flavin adenine dinucleotide	Brassica oleracea
MAOB	flavin adenine dinucleotide	Brassica oleracea var. botrytis
MAOB	flavin adenine dinucleotide	Brassica oleracea var. gemmifera
MAOB	flavin adenine dinucleotide	Brassica oleracea var. gongylodes
MAOB	flavin adenine dinucleotide	Brassica oleracea var. italica
MAOB	flavin adenine dinucleotide	Brassica rapa
MAOB	flavin adenine dinucleotide	Brassica rapa subsp. rapa
MAOB	flavin adenine dinucleotide	Cajanus cajan
MAOB	flavin adenine dinucleotide	Camellia sinensis
MAOB	flavin adenine dinucleotide	Capparis spinosa
MAOB	flavin adenine dinucleotide	Capsicum annuum
MAOB	flavin adenine dinucleotide	Carica papaya
MAOB	flavin adenine dinucleotide	Carthamus tinctorius
MAOB	flavin adenine dinucleotide	Carum carvi
MAOB	flavin adenine dinucleotide	Carya illinoinensis
MAOB	flavin adenine dinucleotide	Castanea
MAOB	flavin adenine dinucleotide	Chamaemelum nobile
MAOB	flavin adenine dinucleotide	Cicer arietinum
MAOB	flavin adenine dinucleotide	Cichorium endivia
MAOB	flavin adenine dinucleotide	Cichorium intybus
MAOB	flavin adenine dinucleotide	Cinnamomum aromaticum
MAOB	flavin adenine dinucleotide	Cinnamomum verum
MAOB	flavin adenine dinucleotide	Citrullus lanatus
MAOB	flavin adenine dinucleotide	Citrus aurantiifolia
MAOB	flavin adenine dinucleotide	Citrus limon
MAOB	flavin adenine dinucleotide	Citrus maxima
MAOB	flavin adenine dinucleotide	Citrus reticulata
MAOB	flavin adenine dinucleotide	Citrus sinensis
MAOB	flavin adenine dinucleotide	Coriandrum sativum
MAOB	flavin adenine dinucleotide	Corylus avellana
MAOB	flavin adenine dinucleotide	Crocus sativus
MAOB	flavin adenine dinucleotide	Cucumis melo
MAOB	flavin adenine dinucleotide	Cucumis sativus
MAOB	flavin adenine dinucleotide	Cucurbita
MAOB	flavin adenine dinucleotide	Cuminum cyminum
MAOB	flavin adenine dinucleotide	Curcuma longa
MAOB	flavin adenine dinucleotide	Cydonia oblonga
MAOB	flavin adenine dinucleotide	Cymbopogon citratus
MAOB	flavin adenine dinucleotide	Cynara cardunculus var. scolymus
MAOB	flavin adenine dinucleotide	Daucus carota
MAOB	flavin adenine dinucleotide	Diospyros kaki
MAOB	flavin adenine dinucleotide	Elettaria cardamomum
MAOB	flavin adenine dinucleotide	Empetrum nigrum
MAOB	flavin adenine dinucleotide	Eriobotrya japonica
MAOB	flavin adenine dinucleotide	Eruca vesicaria subsp. sativa
MAOB	flavin adenine dinucleotide	Eugenia
MAOB	flavin adenine dinucleotide	Fagopyrum esculentum
MAOB	flavin adenine dinucleotide	Fagopyrum tataricum
MAOB	flavin adenine dinucleotide	Ficus carica
MAOB	flavin adenine dinucleotide	Foeniculum vulgare
MAOB	flavin adenine dinucleotide	Fragaria x ananassa
MAOB	flavin adenine dinucleotide	Gaylussacia baccata
MAOB	flavin adenine dinucleotide	Glycine max
MAOB	flavin adenine dinucleotide	Helianthus annuus
MAOB	flavin adenine dinucleotide	Hippophae rhamnoides
MAOB	flavin adenine dinucleotide	Hordeum vulgare
MAOB	flavin adenine dinucleotide	Hyssopus officinalis
MAOB	flavin adenine dinucleotide	Illicium verum
MAOB	flavin adenine dinucleotide	Ipomoea aquatica
MAOB	flavin adenine dinucleotide	Ipomoea batatas
MAOB	flavin adenine dinucleotide	Juglans nigra
MAOB	flavin adenine dinucleotide	Juglans regia
MAOB	flavin adenine dinucleotide	Lactuca sativa
MAOB	flavin adenine dinucleotide	Lathyrus sativus
MAOB	flavin adenine dinucleotide	Laurus nobilis
MAOB	flavin adenine dinucleotide	Lens culinaris
MAOB	flavin adenine dinucleotide	Lepidium sativum
MAOB	flavin adenine dinucleotide	Levisticum officinale
MAOB	flavin adenine dinucleotide	Linum usitatissimum
MAOB	flavin adenine dinucleotide	Lippia graveolens
MAOB	flavin adenine dinucleotide	Litchi chinensis
MAOB	flavin adenine dinucleotide	Lupinus
MAOB	flavin adenine dinucleotide	Malus pumila
MAOB	flavin adenine dinucleotide	Mangifera indica
MAOB	flavin adenine dinucleotide	Matricaria chamomilla var. recutita
MAOB	flavin adenine dinucleotide	Melissa officinalis
MAOB	flavin adenine dinucleotide	Mentha
MAOB	flavin adenine dinucleotide	Mentha aquatica
MAOB	flavin adenine dinucleotide	Mentha arvensis
MAOB	flavin adenine dinucleotide	Mentha spicata
MAOB	flavin adenine dinucleotide	Mentha x piperita
MAOB	flavin adenine dinucleotide	Mespilus germanica
MAOB	flavin adenine dinucleotide	Momordica charantia
MAOB	flavin adenine dinucleotide	Morus
MAOB	flavin adenine dinucleotide	Morus nigra
MAOB	flavin adenine dinucleotide	Myristica fragrans
MAOB	flavin adenine dinucleotide	Ocimum basilicum
MAOB	flavin adenine dinucleotide	Oenothera biennis
MAOB	flavin adenine dinucleotide	Olea europaea
MAOB	flavin adenine dinucleotide	Origanum majorana
MAOB	flavin adenine dinucleotide	Origanum onites
MAOB	flavin adenine dinucleotide	Origanum vulgare
MAOB	flavin adenine dinucleotide	Oryza sativa
MAOB	flavin adenine dinucleotide	Panicum miliaceum
MAOB	flavin adenine dinucleotide	Papaver
MAOB	flavin adenine dinucleotide	Passiflora edulis
MAOB	flavin adenine dinucleotide	Pastinaca sativa
MAOB	flavin adenine dinucleotide	Persea americana
MAOB	flavin adenine dinucleotide	Petroselinum crispum
MAOB	flavin adenine dinucleotide	Phaseolus coccineus
MAOB	flavin adenine dinucleotide	Phaseolus lunatus
MAOB	flavin adenine dinucleotide	Phaseolus vulgaris
MAOB	flavin adenine dinucleotide	Phoenix dactylifera
MAOB	flavin adenine dinucleotide	Aronia melanocarpa
MAOB	flavin adenine dinucleotide	Pimpinella anisum
MAOB	flavin adenine dinucleotide	Pinus
MAOB	flavin adenine dinucleotide	Piper nigrum
MAOB	flavin adenine dinucleotide	Pistacia vera
MAOB	flavin adenine dinucleotide	Pisum sativum
MAOB	flavin adenine dinucleotide	Portulaca oleracea
MAOB	flavin adenine dinucleotide	Prunus
MAOB	flavin adenine dinucleotide	Prunus armeniaca
MAOB	flavin adenine dinucleotide	Prunus avium
MAOB	flavin adenine dinucleotide	Prunus cerasus
MAOB	flavin adenine dinucleotide	Prunus domestica
MAOB	flavin adenine dinucleotide	Prunus dulcis
MAOB	flavin adenine dinucleotide	Prunus persica
MAOB	flavin adenine dinucleotide	Psidium guajava
MAOB	flavin adenine dinucleotide	Punica granatum
MAOB	flavin adenine dinucleotide	Pyrus communis
MAOB	flavin adenine dinucleotide	Raphanus sativus
MAOB	flavin adenine dinucleotide	Rheum rhabarbarum
MAOB	flavin adenine dinucleotide	Ribes nigrum
MAOB	flavin adenine dinucleotide	Ribes rubrum
MAOB	flavin adenine dinucleotide	Ribes uva-crispa
MAOB	flavin adenine dinucleotide	Salvia rosmarinus
MAOB	flavin adenine dinucleotide	Rubus
MAOB	flavin adenine dinucleotide	Rubus chamaemorus
MAOB	flavin adenine dinucleotide	Rubus idaeus
MAOB	flavin adenine dinucleotide	Rubus occidentalis
MAOB	flavin adenine dinucleotide	Rumex acetosa
MAOB	flavin adenine dinucleotide	Salvia officinalis
MAOB	flavin adenine dinucleotide	Sambucus nigra
MAOB	flavin adenine dinucleotide	Satureja hortensis
MAOB	flavin adenine dinucleotide	Satureja montana
MAOB	flavin adenine dinucleotide	Secale cereale
MAOB	flavin adenine dinucleotide	Sesamum indicum
MAOB	flavin adenine dinucleotide	Solanum lycopersicum
MAOB	flavin adenine dinucleotide	Solanum lycopersicum var. cerasiforme
MAOB	flavin adenine dinucleotide	Septoria lycopersici var. lycopersici
MAOB	flavin adenine dinucleotide	Solanum melongena
MAOB	flavin adenine dinucleotide	Solanum tuberosum
MAOB	flavin adenine dinucleotide	Sorbus aucuparia
MAOB	flavin adenine dinucleotide	Sorghum bicolor
MAOB	flavin adenine dinucleotide	Spinacia oleracea
MAOB	flavin adenine dinucleotide	Syzygium aromaticum
MAOB	flavin adenine dinucleotide	Tamarindus indica
MAOB	flavin adenine dinucleotide	Taraxacum officinale
MAOB	flavin adenine dinucleotide	Theobroma cacao
MAOB	flavin adenine dinucleotide	Thymus vulgaris
MAOB	flavin adenine dinucleotide	Tilia
MAOB	flavin adenine dinucleotide	Tilia cordata
MAOB	flavin adenine dinucleotide	Trigonella foenum-graecum
MAOB	flavin adenine dinucleotide	Triticum aestivum
MAOB	flavin adenine dinucleotide	Vaccinium
MAOB	flavin adenine dinucleotide	Vaccinium angustifolium
MAOB	flavin adenine dinucleotide	Vaccinium arboreum
MAOB	flavin adenine dinucleotide	Vaccinium corymbosum
MAOB	flavin adenine dinucleotide	Vaccinium macrocarpon
MAOB	flavin adenine dinucleotide	Vaccinium myrtillus
MAOB	flavin adenine dinucleotide	Vaccinium vitis-idaea
MAOB	flavin adenine dinucleotide	Vanilla
MAOB	flavin adenine dinucleotide	Verbena officinalis
MAOB	flavin adenine dinucleotide	Vicia faba
MAOB	flavin adenine dinucleotide	Vigna angularis
MAOB	flavin adenine dinucleotide	Vigna mungo
MAOB	flavin adenine dinucleotide	Vigna radiata
MAOB	flavin adenine dinucleotide	Vigna umbellata
MAOB	flavin adenine dinucleotide	Vigna unguiculata
MAOB	flavin adenine dinucleotide	Vitis rotundifolia
MAOB	flavin adenine dinucleotide	Vitis vinifera
MAOB	flavin adenine dinucleotide	Zea mays
MAOB	flavin adenine dinucleotide	Zingiber officinale
MAOB	flavin adenine dinucleotide	Rubus arcticus
MAOB	flavin adenine dinucleotide	Musa acuminata
MAOB	flavin adenine dinucleotide	Myrica
MAOB	flavin adenine dinucleotide	Vaccinium elliottii
MAOB	flavin adenine dinucleotide	Vaccinium myrtilloides
MAOB	flavin adenine dinucleotide	Vaccinium uliginosum
MAOB	flavin adenine dinucleotide	Ribes aureum
MAOB	flavin adenine dinucleotide	Apium graveolens Rapaceum Group
MAOB	flavin adenine dinucleotide	Apium graveolens Dulce Group
MAOB	flavin adenine dinucleotide	Allium tuberosum
MAOB	flavin adenine dinucleotide	Vaccinium oxycoccos
MAOB	flavin adenine dinucleotide	Vaccinium stamineum
MAOB	flavin adenine dinucleotide	Panax ginseng
MAOB	flavin adenine dinucleotide	Vaccinium deliciosum
MAOB	flavin adenine dinucleotide	Vaccinium ovalifolium
MAOB	flavin adenine dinucleotide	Vaccinium ovatum
MAOB	flavin adenine dinucleotide	Vaccinium parvifolium
MAOB	flavin adenine dinucleotide	Dimocarpus longan
MAOB	flavin adenine dinucleotide	Macadamia tetraphylla
MAOB	flavin adenine dinucleotide	Vitis aestivalis
MAOB	flavin adenine dinucleotide	Vitis labrusca
MAOB	flavin adenine dinucleotide	Prunus persica var. nucipersica
MAOB	flavin adenine dinucleotide	Prunus persica var. persica
MAOB	flavin adenine dinucleotide	Capsicum baccatum var. baccatum
MAOB	flavin adenine dinucleotide	Capsicum chinense
MAOB	flavin adenine dinucleotide	Capsicum
MAOB	flavin adenine dinucleotide	Nephelium lappaceum
MAOB	flavin adenine dinucleotide	Oryza rufipogon
MAOB	flavin adenine dinucleotide	Zizania aquatica
MAOB	flavin adenine dinucleotide	Beta vulgaris subsp. cicla
MAOB	flavin adenine dinucleotide	Thymus pulegioides
MAOB	flavin adenine dinucleotide	Brassica oleracea var. costata
MAOB	flavin adenine dinucleotide	Juglans ailanthifolia
MAOB	flavin adenine dinucleotide	Allium fistulosum
MAOB	flavin adenine dinucleotide	Triticum turgidum subsp. durum
MAOB	flavin adenine dinucleotide	Allium ascalonicum
MAOB	flavin adenine dinucleotide	Eruca vesicaria
MAOB	flavin adenine dinucleotide	Daucus carota subsp. sativus
MAOB	flavin adenine dinucleotide	Blumeria graminis f. sp. triticale
MAOB	flavin adenine dinucleotide	Brassica oleracea var. viridis
MAOB	flavin adenine dinucleotide	Vaccinium angustifolium x Vaccinium corymbosum
MAOB	flavin adenine dinucleotide	Apium graveolens Secalinum Group
MAOB	flavin adenine dinucleotide	Brassica rapa var. perviridis
MAOB	flavin adenine dinucleotide	Brassica rapa subsp. chinensis
MAOB	flavin adenine dinucleotide	Brassica rapa subsp. pekinensis
MAOB	flavin adenine dinucleotide	Citrus x paradisi
MAOB	flavin adenine dinucleotide	Brassica oleracea var. alboglabra
MAOB	flavin adenine dinucleotide	Origanum x majoricum
MAOB	flavin adenine dinucleotide	Hea
MAOB	flavin adenine dinucleotide	Raphanus sativus var. niger
MAOB	flavin adenine dinucleotide	Raphanus sativus var. sativus
MAOB	flavin adenine dinucleotide	Apoidea
MAOB	flavin adenine dinucleotide	Salvia elegans
MAOB	flavin adenine dinucleotide	Ribes glandulosum
MAOB	flavin adenine dinucleotide	unidentified
MAOB	flavin adenine dinucleotide	Mycobacterium phage Seabiscuit
MAOB	flavin adenine dinucleotide	Haliotis
MAOB	flavin adenine dinucleotide	Crateva religiosa
MAOB	flavin adenine dinucleotide	Malpighia emarginata
MAOB	flavin adenine dinucleotide	Quercus
MAOB	flavin adenine dinucleotide	Cucurbita maxima
MAOB	flavin adenine dinucleotide	Eucheuma
MAOB	flavin adenine dinucleotide	Medicago sativa
MAOB	flavin adenine dinucleotide	Pimenta dioica
MAOB	flavin adenine dinucleotide	Amaranthus
MAOB	flavin adenine dinucleotide	Sagittaria latifolia
MAOB	flavin adenine dinucleotide	Maranta arundinacea
MAOB	flavin adenine dinucleotide	Pyrus pyrifolia
MAOB	flavin adenine dinucleotide	Clupea harengus
MAOB	flavin adenine dinucleotide	Phyllostachys edulis
MAOB	flavin adenine dinucleotide	Fagus
MAOB	flavin adenine dinucleotide	Artocarpus altilis
MAOB	flavin adenine dinucleotide	Brosimum alicastrum
MAOB	flavin adenine dinucleotide	Brassica rapa Broccoletto Group
MAOB	flavin adenine dinucleotide	Lota lota
MAOB	flavin adenine dinucleotide	Petasites japonicus
MAOB	flavin adenine dinucleotide	Peprilus triacanthus
MAOB	flavin adenine dinucleotide	Juglans cinerea
MAOB	flavin adenine dinucleotide	Cucurbita moschata
MAOB	flavin adenine dinucleotide	Lagenaria siceraria
MAOB	flavin adenine dinucleotide	Cynara cardunculus
MAOB	flavin adenine dinucleotide	Carissa macrocarpa
MAOB	flavin adenine dinucleotide	Ceratonia siliqua
MAOB	flavin adenine dinucleotide	Manihot esculenta
MAOB	flavin adenine dinucleotide	Sechium edule
MAOB	flavin adenine dinucleotide	Annona cherimola
MAOB	flavin adenine dinucleotide	Anthriscus cerefolium
MAOB	flavin adenine dinucleotide	Salvia hispanica
MAOB	flavin adenine dinucleotide	Castanea mollissima
MAOB	flavin adenine dinucleotide	Eleocharis dulcis
MAOB	flavin adenine dinucleotide	Glebionis coronaria
MAOB	flavin adenine dinucleotide	Cocos nucifera
MAOB	flavin adenine dinucleotide	Valerianella locusta
MAOB	flavin adenine dinucleotide	Gossypium
MAOB	flavin adenine dinucleotide	Vigna unguiculata subsp. cylindrica
MAOB	flavin adenine dinucleotide	Malus
MAOB	flavin adenine dinucleotide	Viburnum edule
MAOB	flavin adenine dinucleotide	Myoxocephalus
MAOB	flavin adenine dinucleotide	Rumex
MAOB	flavin adenine dinucleotide	Durio zibethinus
MAOB	flavin adenine dinucleotide	Sambucus
MAOB	flavin adenine dinucleotide	Perideridia oregana
MAOB	flavin adenine dinucleotide	Castanea sativa
MAOB	flavin adenine dinucleotide	Chamaenerion angustifolium
MAOB	flavin adenine dinucleotide	Ginkgo biloba
MAOB	flavin adenine dinucleotide	Vitis
MAOB	flavin adenine dinucleotide	Physalis
MAOB	flavin adenine dinucleotide	Corylus
MAOB	flavin adenine dinucleotide	Carya
MAOB	flavin adenine dinucleotide	Moringa oleifera
MAOB	flavin adenine dinucleotide	Lablab purpureus
MAOB	flavin adenine dinucleotide	Chondrus crispus
MAOB	flavin adenine dinucleotide	Artocarpus heterophyllus
MAOB	flavin adenine dinucleotide	Castanea crenata
MAOB	flavin adenine dinucleotide	Syzygium cumini
MAOB	flavin adenine dinucleotide	Helianthus tuberosus
MAOB	flavin adenine dinucleotide	Ziziphus sp.
MAOB	flavin adenine dinucleotide	Corchorus olitorius
MAOB	flavin adenine dinucleotide	Brassica napus var. pabularia
MAOB	flavin adenine dinucleotide	Laminaria
MAOB	flavin adenine dinucleotide	Citrus
MAOB	flavin adenine dinucleotide	Chenopodium album
MAOB	flavin adenine dinucleotide	Rubus loganobaccus
MAOB	flavin adenine dinucleotide	Nelumbo
MAOB	flavin adenine dinucleotide	Nelumbo nucifera
MAOB	flavin adenine dinucleotide	Lupinus albus
MAOB	flavin adenine dinucleotide	Basella alba
MAOB	flavin adenine dinucleotide	Mammea americana
MAOB	flavin adenine dinucleotide	Garcinia mangostana
MAOB	flavin adenine dinucleotide	Hedysarum alpinum
MAOB	flavin adenine dinucleotide	Vigna aconitifolia
MAOB	flavin adenine dinucleotide	Dioscorea pentaphylla
MAOB	flavin adenine dinucleotide	Sinapis alba
MAOB	flavin adenine dinucleotide	Tetragonia tetragonoides
MAOB	flavin adenine dinucleotide	Nopalea cochenillifera
MAOB	flavin adenine dinucleotide	Vaccinium reticulatum
MAOB	flavin adenine dinucleotide	Abelmoschus esculentus
MAOB	flavin adenine dinucleotide	Capsicum annuum var. annuum
MAOB	flavin adenine dinucleotide	Diospyros virginiana
MAOB	flavin adenine dinucleotide	Canarium ovatum
MAOB	flavin adenine dinucleotide	Pinus edulis
MAOB	flavin adenine dinucleotide	Eugenia uniflora
MAOB	flavin adenine dinucleotide	Opuntia macrorhiza
MAOB	flavin adenine dinucleotide	Musa x paradisiaca
MAOB	flavin adenine dinucleotide	Phytolacca americana
MAOB	flavin adenine dinucleotide	Papaver somniferum
MAOB	flavin adenine dinucleotide	Pediomelum esculentum
MAOB	flavin adenine dinucleotide	Opuntia
MAOB	flavin adenine dinucleotide	Chenopodium quinoa
MAOB	flavin adenine dinucleotide	Syzygium jambos
MAOB	flavin adenine dinucleotide	Rosa
MAOB	flavin adenine dinucleotide	Hibiscus sabdariffa
MAOB	flavin adenine dinucleotide	Rubus spectabilis
MAOB	flavin adenine dinucleotide	Tragopogon porrifolius
MAOB	flavin adenine dinucleotide	Manilkara zapota
MAOB	flavin adenine dinucleotide	Pouteria sapota
MAOB	flavin adenine dinucleotide	Sesbania bispinosa
MAOB	flavin adenine dinucleotide	Sisymbrium
MAOB	flavin adenine dinucleotide	Annona muricata
MAOB	flavin adenine dinucleotide	Triticum spelta
MAOB	flavin adenine dinucleotide	Spirulina
MAOB	flavin adenine dinucleotide	Psidium cattleyanum
MAOB	flavin adenine dinucleotide	Annona squamosa
MAOB	flavin adenine dinucleotide	Colocasia esculenta
MAOB	flavin adenine dinucleotide	Eragrostis tef
MAOB	flavin adenine dinucleotide	Physalis philadelphica var. immaculata
MAOB	flavin adenine dinucleotide	Luffa aegyptiaca
MAOB	flavin adenine dinucleotide	Eutrema japonicum
MAOB	flavin adenine dinucleotide	Benincasa hispida
MAOB	flavin adenine dinucleotide	Zizania
MAOB	flavin adenine dinucleotide	Salix pulchra
MAOB	flavin adenine dinucleotide	Psophocarpus tetragonolobus
MAOB	flavin adenine dinucleotide	Dioscorea
MAOB	flavin adenine dinucleotide	Pachyrhizus erosus
MAOB	flavin adenine dinucleotide	Xanthosoma sagittifolium
MAOB	flavin adenine dinucleotide	Vigna unguiculata subsp. unguiculata
MAOB	flavin adenine dinucleotide	Macadamia
MAOB	flavin adenine dinucleotide	Koenigia alpina
MAOB	flavin adenine dinucleotide	Triticum turgidum subsp. turanicum
MAOB	flavin adenine dinucleotide	Vigna unguiculata subsp. sesquipedalis
MAOB	flavin adenine dinucleotide	Citrus latifolia
MAOB	flavin adenine dinucleotide	Acca sellowiana
MAOB	flavin adenine dinucleotide	Pangium edule
MAOB	flavin adenine dinucleotide	Auricularia auricula-judae
MAOB	flavin adenine dinucleotide	Agaricus bisporus
MAOB	flavin adenine dinucleotide	Lentinula edodes
MAOB	flavin adenine dinucleotide	Undaria pinnatifida
MAOB	flavin adenine dinucleotide	Flammulina velutipes
MAOB	flavin adenine dinucleotide	Dysphania ambrosioides
MAOB	flavin adenine dinucleotide	Pleurotus ostreatus
MAOB	flavin adenine dinucleotide	Auricularia polytricha
MAOB	flavin adenine dinucleotide	Grifola frondosa
MAOB	flavin adenine dinucleotide	Matteuccia struthiopteris
MAOB	flavin adenine dinucleotide	Rumex arcticus
MAOB	flavin adenine dinucleotide	Tinda
MAOB	flavin adenine dinucleotide	Triticum
MAOB	flavin adenine dinucleotide	Prunus virginiana
MAOB	flavin adenine dinucleotide	Agave
MAOB	flavin adenine dinucleotide	Typha angustifolia
MAOB	flavin adenine dinucleotide	Cantharellus cibarius
MAOB	flavin adenine dinucleotide	Cinnamomum
MAOB	flavin adenine dinucleotide	Elaeis
MAOB	flavin adenine dinucleotide	Metroxylon sagu
MAOB	flavin adenine dinucleotide	Diospyros
MAOB	flavin adenine dinucleotide	Scorzonera hispanica
MAOB	flavin adenine dinucleotide	Rhodophyta
MAOB	flavin adenine dinucleotide	Saccharina japonica
MAOB	flavin adenine dinucleotide	Cirsium
MAOB	flavin adenine dinucleotide	Juglans
MAOB	flavin adenine dinucleotide	Strombidae
MAOB	flavin adenine dinucleotide	Cucumis metulifer
MAOB	flavin adenine dinucleotide	Nu
MAOB	flavin adenine dinucleotide	Attalea speciosa
MAOB	flavin adenine dinucleotide	Theobroma grandiflorum
MAOB	flavin adenine dinucleotide	Vitellaria paradoxa
MAOB	flavin adenine dinucleotide	Camellia oleifera
MAOB	flavin adenine dinucleotide	Virola surinamensis
MAOB	flavin adenine dinucleotide	Byrsonima crassifolia
MAOB	flavin adenine dinucleotide	Solanum quitoense
MAOB	flavin adenine dinucleotide	Cyathea
MAOB	flavin adenine dinucleotide	Thelesperma
MAOB	flavin adenine dinucleotide	Nuphar lutea
MAOB	flavin adenine dinucleotide	Capsicum pubescens
MAOB	flavin adenine dinucleotide	Brassica oleracea var. capitata
MAOB	flavin adenine dinucleotide	Morella rubra
MAOB	flavin adenine dinucleotide	Brassica
MAOB	flavin adenine dinucleotide	Sida sp. dark green fruits
MAOB	flavin adenine dinucleotide	Pan
MAOB	flavin adenine dinucleotide	Zu
MAOB	flavin adenine dinucleotide	Amelanchier alnifolia
MAOB	flavin adenine dinucleotide	Prunus tomentosa
MAOB	flavin adenine dinucleotide	Eois sp. black tears
NOS1	flavin adenine dinucleotide	Angelica keiskei
NOS1	flavin adenine dinucleotide	Brassica oleracea var. sabauda
NOS1	flavin adenine dinucleotide	Actinidia chinensis
NOS1	flavin adenine dinucleotide	Allium
NOS1	flavin adenine dinucleotide	Allium cepa
NOS1	flavin adenine dinucleotide	Allium ampeloprasum
NOS1	flavin adenine dinucleotide	Allium sativum
NOS1	flavin adenine dinucleotide	Allium schoenoprasum
NOS1	flavin adenine dinucleotide	Aloysia triphylla
NOS1	flavin adenine dinucleotide	Anacardium occidentale
NOS1	flavin adenine dinucleotide	Ananas comosus
NOS1	flavin adenine dinucleotide	Anethum graveolens
NOS1	flavin adenine dinucleotide	Annona reticulata
NOS1	flavin adenine dinucleotide	Apium graveolens
NOS1	flavin adenine dinucleotide	Arachis hypogaea
NOS1	flavin adenine dinucleotide	Arctium lappa
NOS1	flavin adenine dinucleotide	Armoracia rusticana
NOS1	flavin adenine dinucleotide	Artemisia dracunculus
NOS1	flavin adenine dinucleotide	Artemisia vulgaris
NOS1	flavin adenine dinucleotide	Asparagus officinalis
NOS1	flavin adenine dinucleotide	Avena sativa
NOS1	flavin adenine dinucleotide	Averrhoa carambola
NOS1	flavin adenine dinucleotide	Bertholletia excelsa
NOS1	flavin adenine dinucleotide	Beta vulgaris
NOS1	flavin adenine dinucleotide	Borago officinalis
NOS1	flavin adenine dinucleotide	Brassica juncea
NOS1	flavin adenine dinucleotide	Brassica napus
NOS1	flavin adenine dinucleotide	Brassica napus var. napus
NOS1	flavin adenine dinucleotide	Brassica oleracea
NOS1	flavin adenine dinucleotide	Brassica oleracea var. botrytis
NOS1	flavin adenine dinucleotide	Brassica oleracea var. gemmifera
NOS1	flavin adenine dinucleotide	Brassica oleracea var. gongylodes
NOS1	flavin adenine dinucleotide	Brassica oleracea var. italica
NOS1	flavin adenine dinucleotide	Brassica rapa
NOS1	flavin adenine dinucleotide	Brassica rapa subsp. rapa
NOS1	flavin adenine dinucleotide	Cajanus cajan
NOS1	flavin adenine dinucleotide	Camellia sinensis
NOS1	flavin adenine dinucleotide	Capparis spinosa
NOS1	flavin adenine dinucleotide	Capsicum annuum
NOS1	flavin adenine dinucleotide	Carica papaya
NOS1	flavin adenine dinucleotide	Carthamus tinctorius
NOS1	flavin adenine dinucleotide	Carum carvi
NOS1	flavin adenine dinucleotide	Carya illinoinensis
NOS1	flavin adenine dinucleotide	Castanea
NOS1	flavin adenine dinucleotide	Chamaemelum nobile
NOS1	flavin adenine dinucleotide	Cicer arietinum
NOS1	flavin adenine dinucleotide	Cichorium endivia
NOS1	flavin adenine dinucleotide	Cichorium intybus
NOS1	flavin adenine dinucleotide	Cinnamomum aromaticum
NOS1	flavin adenine dinucleotide	Cinnamomum verum
NOS1	flavin adenine dinucleotide	Citrullus lanatus
NOS1	flavin adenine dinucleotide	Citrus aurantiifolia
NOS1	flavin adenine dinucleotide	Citrus limon
NOS1	flavin adenine dinucleotide	Citrus maxima
NOS1	flavin adenine dinucleotide	Citrus reticulata
NOS1	flavin adenine dinucleotide	Citrus sinensis
NOS1	flavin adenine dinucleotide	Coriandrum sativum
NOS1	flavin adenine dinucleotide	Corylus avellana
NOS1	flavin adenine dinucleotide	Crocus sativus
NOS1	flavin adenine dinucleotide	Cucumis melo
NOS1	flavin adenine dinucleotide	Cucumis sativus
NOS1	flavin adenine dinucleotide	Cucurbita
NOS1	flavin adenine dinucleotide	Cuminum cyminum
NOS1	flavin adenine dinucleotide	Curcuma longa
NOS1	flavin adenine dinucleotide	Cydonia oblonga
NOS1	flavin adenine dinucleotide	Cymbopogon citratus
NOS1	flavin adenine dinucleotide	Cynara cardunculus var. scolymus
NOS1	flavin adenine dinucleotide	Daucus carota
NOS1	flavin adenine dinucleotide	Diospyros kaki
NOS1	flavin adenine dinucleotide	Elettaria cardamomum
NOS1	flavin adenine dinucleotide	Empetrum nigrum
NOS1	flavin adenine dinucleotide	Eriobotrya japonica
NOS1	flavin adenine dinucleotide	Eruca vesicaria subsp. sativa
NOS1	flavin adenine dinucleotide	Eugenia
NOS1	flavin adenine dinucleotide	Fagopyrum esculentum
NOS1	flavin adenine dinucleotide	Fagopyrum tataricum
NOS1	flavin adenine dinucleotide	Ficus carica
NOS1	flavin adenine dinucleotide	Foeniculum vulgare
NOS1	flavin adenine dinucleotide	Fragaria x ananassa
NOS1	flavin adenine dinucleotide	Gaylussacia baccata
NOS1	flavin adenine dinucleotide	Glycine max
NOS1	flavin adenine dinucleotide	Helianthus annuus
NOS1	flavin adenine dinucleotide	Hippophae rhamnoides
NOS1	flavin adenine dinucleotide	Hordeum vulgare
NOS1	flavin adenine dinucleotide	Hyssopus officinalis
NOS1	flavin adenine dinucleotide	Illicium verum
NOS1	flavin adenine dinucleotide	Ipomoea aquatica
NOS1	flavin adenine dinucleotide	Ipomoea batatas
NOS1	flavin adenine dinucleotide	Juglans nigra
NOS1	flavin adenine dinucleotide	Juglans regia
NOS1	flavin adenine dinucleotide	Lactuca sativa
NOS1	flavin adenine dinucleotide	Lathyrus sativus
NOS1	flavin adenine dinucleotide	Laurus nobilis
NOS1	flavin adenine dinucleotide	Lens culinaris
NOS1	flavin adenine dinucleotide	Lepidium sativum
NOS1	flavin adenine dinucleotide	Levisticum officinale
NOS1	flavin adenine dinucleotide	Linum usitatissimum
NOS1	flavin adenine dinucleotide	Lippia graveolens
NOS1	flavin adenine dinucleotide	Litchi chinensis
NOS1	flavin adenine dinucleotide	Lupinus
NOS1	flavin adenine dinucleotide	Malus pumila
NOS1	flavin adenine dinucleotide	Mangifera indica
NOS1	flavin adenine dinucleotide	Matricaria chamomilla var. recutita
NOS1	flavin adenine dinucleotide	Melissa officinalis
NOS1	flavin adenine dinucleotide	Mentha
NOS1	flavin adenine dinucleotide	Mentha aquatica
NOS1	flavin adenine dinucleotide	Mentha arvensis
NOS1	flavin adenine dinucleotide	Mentha spicata
NOS1	flavin adenine dinucleotide	Mentha x piperita
NOS1	flavin adenine dinucleotide	Mespilus germanica
NOS1	flavin adenine dinucleotide	Momordica charantia
NOS1	flavin adenine dinucleotide	Morus
NOS1	flavin adenine dinucleotide	Morus nigra
NOS1	flavin adenine dinucleotide	Myristica fragrans
NOS1	flavin adenine dinucleotide	Ocimum basilicum
NOS1	flavin adenine dinucleotide	Oenothera biennis
NOS1	flavin adenine dinucleotide	Olea europaea
NOS1	flavin adenine dinucleotide	Origanum majorana
NOS1	flavin adenine dinucleotide	Origanum onites
NOS1	flavin adenine dinucleotide	Origanum vulgare
NOS1	flavin adenine dinucleotide	Oryza sativa
NOS1	flavin adenine dinucleotide	Panicum miliaceum
NOS1	flavin adenine dinucleotide	Papaver
NOS1	flavin adenine dinucleotide	Passiflora edulis
NOS1	flavin adenine dinucleotide	Pastinaca sativa
NOS1	flavin adenine dinucleotide	Persea americana
NOS1	flavin adenine dinucleotide	Petroselinum crispum
NOS1	flavin adenine dinucleotide	Phaseolus coccineus
NOS1	flavin adenine dinucleotide	Phaseolus lunatus
NOS1	flavin adenine dinucleotide	Phaseolus vulgaris
NOS1	flavin adenine dinucleotide	Phoenix dactylifera
NOS1	flavin adenine dinucleotide	Aronia melanocarpa
NOS1	flavin adenine dinucleotide	Pimpinella anisum
NOS1	flavin adenine dinucleotide	Pinus
NOS1	flavin adenine dinucleotide	Piper nigrum
NOS1	flavin adenine dinucleotide	Pistacia vera
NOS1	flavin adenine dinucleotide	Pisum sativum
NOS1	flavin adenine dinucleotide	Portulaca oleracea
NOS1	flavin adenine dinucleotide	Prunus
NOS1	flavin adenine dinucleotide	Prunus armeniaca
NOS1	flavin adenine dinucleotide	Prunus avium
NOS1	flavin adenine dinucleotide	Prunus cerasus
NOS1	flavin adenine dinucleotide	Prunus domestica
NOS1	flavin adenine dinucleotide	Prunus dulcis
NOS1	flavin adenine dinucleotide	Prunus persica
NOS1	flavin adenine dinucleotide	Psidium guajava
NOS1	flavin adenine dinucleotide	Punica granatum
NOS1	flavin adenine dinucleotide	Pyrus communis
NOS1	flavin adenine dinucleotide	Raphanus sativus
NOS1	flavin adenine dinucleotide	Rheum rhabarbarum
NOS1	flavin adenine dinucleotide	Ribes nigrum
NOS1	flavin adenine dinucleotide	Ribes rubrum
NOS1	flavin adenine dinucleotide	Ribes uva-crispa
NOS1	flavin adenine dinucleotide	Salvia rosmarinus
NOS1	flavin adenine dinucleotide	Rubus
NOS1	flavin adenine dinucleotide	Rubus chamaemorus
NOS1	flavin adenine dinucleotide	Rubus idaeus
NOS1	flavin adenine dinucleotide	Rubus occidentalis
NOS1	flavin adenine dinucleotide	Rumex acetosa
NOS1	flavin adenine dinucleotide	Salvia officinalis
NOS1	flavin adenine dinucleotide	Sambucus nigra
NOS1	flavin adenine dinucleotide	Satureja hortensis
NOS1	flavin adenine dinucleotide	Satureja montana
NOS1	flavin adenine dinucleotide	Secale cereale
NOS1	flavin adenine dinucleotide	Sesamum indicum
NOS1	flavin adenine dinucleotide	Solanum lycopersicum
NOS1	flavin adenine dinucleotide	Solanum lycopersicum var. cerasiforme
NOS1	flavin adenine dinucleotide	Septoria lycopersici var. lycopersici
NOS1	flavin adenine dinucleotide	Solanum melongena
NOS1	flavin adenine dinucleotide	Solanum tuberosum
NOS1	flavin adenine dinucleotide	Sorbus aucuparia
NOS1	flavin adenine dinucleotide	Sorghum bicolor
NOS1	flavin adenine dinucleotide	Spinacia oleracea
NOS1	flavin adenine dinucleotide	Syzygium aromaticum
NOS1	flavin adenine dinucleotide	Tamarindus indica
NOS1	flavin adenine dinucleotide	Taraxacum officinale
NOS1	flavin adenine dinucleotide	Theobroma cacao
NOS1	flavin adenine dinucleotide	Thymus vulgaris
NOS1	flavin adenine dinucleotide	Tilia
NOS1	flavin adenine dinucleotide	Tilia cordata
NOS1	flavin adenine dinucleotide	Trigonella foenum-graecum
NOS1	flavin adenine dinucleotide	Triticum aestivum
NOS1	flavin adenine dinucleotide	Vaccinium
NOS1	flavin adenine dinucleotide	Vaccinium angustifolium
NOS1	flavin adenine dinucleotide	Vaccinium arboreum
NOS1	flavin adenine dinucleotide	Vaccinium corymbosum
NOS1	flavin adenine dinucleotide	Vaccinium macrocarpon
NOS1	flavin adenine dinucleotide	Vaccinium myrtillus
NOS1	flavin adenine dinucleotide	Vaccinium vitis-idaea
NOS1	flavin adenine dinucleotide	Vanilla
NOS1	flavin adenine dinucleotide	Verbena officinalis
NOS1	flavin adenine dinucleotide	Vicia faba
NOS1	flavin adenine dinucleotide	Vigna angularis
NOS1	flavin adenine dinucleotide	Vigna mungo
NOS1	flavin adenine dinucleotide	Vigna radiata
NOS1	flavin adenine dinucleotide	Vigna umbellata
NOS1	flavin adenine dinucleotide	Vigna unguiculata
NOS1	flavin adenine dinucleotide	Vitis rotundifolia
NOS1	flavin adenine dinucleotide	Vitis vinifera
NOS1	flavin adenine dinucleotide	Zea mays
NOS1	flavin adenine dinucleotide	Zingiber officinale
NOS1	flavin adenine dinucleotide	Rubus arcticus
NOS1	flavin adenine dinucleotide	Musa acuminata
NOS1	flavin adenine dinucleotide	Myrica
NOS1	flavin adenine dinucleotide	Vaccinium elliottii
NOS1	flavin adenine dinucleotide	Vaccinium myrtilloides
NOS1	flavin adenine dinucleotide	Vaccinium uliginosum
NOS1	flavin adenine dinucleotide	Ribes aureum
NOS1	flavin adenine dinucleotide	Apium graveolens Rapaceum Group
NOS1	flavin adenine dinucleotide	Apium graveolens Dulce Group
NOS1	flavin adenine dinucleotide	Allium tuberosum
NOS1	flavin adenine dinucleotide	Vaccinium oxycoccos
NOS1	flavin adenine dinucleotide	Vaccinium stamineum
NOS1	flavin adenine dinucleotide	Panax ginseng
NOS1	flavin adenine dinucleotide	Vaccinium deliciosum
NOS1	flavin adenine dinucleotide	Vaccinium ovalifolium
NOS1	flavin adenine dinucleotide	Vaccinium ovatum
NOS1	flavin adenine dinucleotide	Vaccinium parvifolium
NOS1	flavin adenine dinucleotide	Dimocarpus longan
NOS1	flavin adenine dinucleotide	Macadamia tetraphylla
NOS1	flavin adenine dinucleotide	Vitis aestivalis
NOS1	flavin adenine dinucleotide	Vitis labrusca
NOS1	flavin adenine dinucleotide	Prunus persica var. nucipersica
NOS1	flavin adenine dinucleotide	Prunus persica var. persica
NOS1	flavin adenine dinucleotide	Capsicum baccatum var. baccatum
NOS1	flavin adenine dinucleotide	Capsicum chinense
NOS1	flavin adenine dinucleotide	Capsicum
NOS1	flavin adenine dinucleotide	Nephelium lappaceum
NOS1	flavin adenine dinucleotide	Oryza rufipogon
NOS1	flavin adenine dinucleotide	Zizania aquatica
NOS1	flavin adenine dinucleotide	Beta vulgaris subsp. cicla
NOS1	flavin adenine dinucleotide	Thymus pulegioides
NOS1	flavin adenine dinucleotide	Brassica oleracea var. costata
NOS1	flavin adenine dinucleotide	Juglans ailanthifolia
NOS1	flavin adenine dinucleotide	Allium fistulosum
NOS1	flavin adenine dinucleotide	Triticum turgidum subsp. durum
NOS1	flavin adenine dinucleotide	Allium ascalonicum
NOS1	flavin adenine dinucleotide	Eruca vesicaria
NOS1	flavin adenine dinucleotide	Daucus carota subsp. sativus
NOS1	flavin adenine dinucleotide	Blumeria graminis f. sp. triticale
NOS1	flavin adenine dinucleotide	Brassica oleracea var. viridis
NOS1	flavin adenine dinucleotide	Vaccinium angustifolium x Vaccinium corymbosum
NOS1	flavin adenine dinucleotide	Apium graveolens Secalinum Group
NOS1	flavin adenine dinucleotide	Brassica rapa var. perviridis
NOS1	flavin adenine dinucleotide	Brassica rapa subsp. chinensis
NOS1	flavin adenine dinucleotide	Brassica rapa subsp. pekinensis
NOS1	flavin adenine dinucleotide	Citrus x paradisi
NOS1	flavin adenine dinucleotide	Brassica oleracea var. alboglabra
NOS1	flavin adenine dinucleotide	Origanum x majoricum
NOS1	flavin adenine dinucleotide	Hea
NOS1	flavin adenine dinucleotide	Raphanus sativus var. niger
NOS1	flavin adenine dinucleotide	Raphanus sativus var. sativus
NOS1	flavin adenine dinucleotide	Apoidea
NOS1	flavin adenine dinucleotide	Salvia elegans
NOS1	flavin adenine dinucleotide	Ribes glandulosum
NOS1	flavin adenine dinucleotide	unidentified
NOS1	flavin adenine dinucleotide	Mycobacterium phage Seabiscuit
NOS1	flavin adenine dinucleotide	Haliotis
NOS1	flavin adenine dinucleotide	Crateva religiosa
NOS1	flavin adenine dinucleotide	Malpighia emarginata
NOS1	flavin adenine dinucleotide	Quercus
NOS1	flavin adenine dinucleotide	Cucurbita maxima
NOS1	flavin adenine dinucleotide	Eucheuma
NOS1	flavin adenine dinucleotide	Medicago sativa
NOS1	flavin adenine dinucleotide	Pimenta dioica
NOS1	flavin adenine dinucleotide	Amaranthus
NOS1	flavin adenine dinucleotide	Sagittaria latifolia
NOS1	flavin adenine dinucleotide	Maranta arundinacea
NOS1	flavin adenine dinucleotide	Pyrus pyrifolia
NOS1	flavin adenine dinucleotide	Clupea harengus
NOS1	flavin adenine dinucleotide	Phyllostachys edulis
NOS1	flavin adenine dinucleotide	Fagus
NOS1	flavin adenine dinucleotide	Artocarpus altilis
NOS1	flavin adenine dinucleotide	Brosimum alicastrum
NOS1	flavin adenine dinucleotide	Brassica rapa Broccoletto Group
NOS1	flavin adenine dinucleotide	Lota lota
NOS1	flavin adenine dinucleotide	Petasites japonicus
NOS1	flavin adenine dinucleotide	Peprilus triacanthus
NOS1	flavin adenine dinucleotide	Juglans cinerea
NOS1	flavin adenine dinucleotide	Cucurbita moschata
NOS1	flavin adenine dinucleotide	Lagenaria siceraria
NOS1	flavin adenine dinucleotide	Cynara cardunculus
NOS1	flavin adenine dinucleotide	Carissa macrocarpa
NOS1	flavin adenine dinucleotide	Ceratonia siliqua
NOS1	flavin adenine dinucleotide	Manihot esculenta
NOS1	flavin adenine dinucleotide	Sechium edule
NOS1	flavin adenine dinucleotide	Annona cherimola
NOS1	flavin adenine dinucleotide	Anthriscus cerefolium
NOS1	flavin adenine dinucleotide	Salvia hispanica
NOS1	flavin adenine dinucleotide	Castanea mollissima
NOS1	flavin adenine dinucleotide	Eleocharis dulcis
NOS1	flavin adenine dinucleotide	Glebionis coronaria
NOS1	flavin adenine dinucleotide	Cocos nucifera
NOS1	flavin adenine dinucleotide	Valerianella locusta
NOS1	flavin adenine dinucleotide	Gossypium
NOS1	flavin adenine dinucleotide	Vigna unguiculata subsp. cylindrica
NOS1	flavin adenine dinucleotide	Malus
NOS1	flavin adenine dinucleotide	Viburnum edule
NOS1	flavin adenine dinucleotide	Myoxocephalus
NOS1	flavin adenine dinucleotide	Rumex
NOS1	flavin adenine dinucleotide	Durio zibethinus
NOS1	flavin adenine dinucleotide	Sambucus
NOS1	flavin adenine dinucleotide	Perideridia oregana
NOS1	flavin adenine dinucleotide	Castanea sativa
NOS1	flavin adenine dinucleotide	Chamaenerion angustifolium
NOS1	flavin adenine dinucleotide	Ginkgo biloba
NOS1	flavin adenine dinucleotide	Vitis
NOS1	flavin adenine dinucleotide	Physalis
NOS1	flavin adenine dinucleotide	Corylus
NOS1	flavin adenine dinucleotide	Carya
NOS1	flavin adenine dinucleotide	Moringa oleifera
NOS1	flavin adenine dinucleotide	Lablab purpureus
NOS1	flavin adenine dinucleotide	Chondrus crispus
NOS1	flavin adenine dinucleotide	Artocarpus heterophyllus
NOS1	flavin adenine dinucleotide	Castanea crenata
NOS1	flavin adenine dinucleotide	Syzygium cumini
NOS1	flavin adenine dinucleotide	Helianthus tuberosus
NOS1	flavin adenine dinucleotide	Ziziphus sp.
NOS1	flavin adenine dinucleotide	Corchorus olitorius
NOS1	flavin adenine dinucleotide	Brassica napus var. pabularia
NOS1	flavin adenine dinucleotide	Laminaria
NOS1	flavin adenine dinucleotide	Citrus
NOS1	flavin adenine dinucleotide	Chenopodium album
NOS1	flavin adenine dinucleotide	Rubus loganobaccus
NOS1	flavin adenine dinucleotide	Nelumbo
NOS1	flavin adenine dinucleotide	Nelumbo nucifera
NOS1	flavin adenine dinucleotide	Lupinus albus
NOS1	flavin adenine dinucleotide	Basella alba
NOS1	flavin adenine dinucleotide	Mammea americana
NOS1	flavin adenine dinucleotide	Garcinia mangostana
NOS1	flavin adenine dinucleotide	Hedysarum alpinum
NOS1	flavin adenine dinucleotide	Vigna aconitifolia
NOS1	flavin adenine dinucleotide	Dioscorea pentaphylla
NOS1	flavin adenine dinucleotide	Sinapis alba
NOS1	flavin adenine dinucleotide	Tetragonia tetragonoides
NOS1	flavin adenine dinucleotide	Nopalea cochenillifera
NOS1	flavin adenine dinucleotide	Vaccinium reticulatum
NOS1	flavin adenine dinucleotide	Abelmoschus esculentus
NOS1	flavin adenine dinucleotide	Capsicum annuum var. annuum
NOS1	flavin adenine dinucleotide	Diospyros virginiana
NOS1	flavin adenine dinucleotide	Canarium ovatum
NOS1	flavin adenine dinucleotide	Pinus edulis
NOS1	flavin adenine dinucleotide	Eugenia uniflora
NOS1	flavin adenine dinucleotide	Opuntia macrorhiza
NOS1	flavin adenine dinucleotide	Musa x paradisiaca
NOS1	flavin adenine dinucleotide	Phytolacca americana
NOS1	flavin adenine dinucleotide	Papaver somniferum
NOS1	flavin adenine dinucleotide	Pediomelum esculentum
NOS1	flavin adenine dinucleotide	Opuntia
NOS1	flavin adenine dinucleotide	Chenopodium quinoa
NOS1	flavin adenine dinucleotide	Syzygium jambos
NOS1	flavin adenine dinucleotide	Rosa
NOS1	flavin adenine dinucleotide	Hibiscus sabdariffa
NOS1	flavin adenine dinucleotide	Rubus spectabilis
NOS1	flavin adenine dinucleotide	Tragopogon porrifolius
NOS1	flavin adenine dinucleotide	Manilkara zapota
NOS1	flavin adenine dinucleotide	Pouteria sapota
NOS1	flavin adenine dinucleotide	Sesbania bispinosa
NOS1	flavin adenine dinucleotide	Sisymbrium
NOS1	flavin adenine dinucleotide	Annona muricata
NOS1	flavin adenine dinucleotide	Triticum spelta
NOS1	flavin adenine dinucleotide	Spirulina
NOS1	flavin adenine dinucleotide	Psidium cattleyanum
NOS1	flavin adenine dinucleotide	Annona squamosa
NOS1	flavin adenine dinucleotide	Colocasia esculenta
NOS1	flavin adenine dinucleotide	Eragrostis tef
NOS1	flavin adenine dinucleotide	Physalis philadelphica var. immaculata
NOS1	flavin adenine dinucleotide	Luffa aegyptiaca
NOS1	flavin adenine dinucleotide	Eutrema japonicum
NOS1	flavin adenine dinucleotide	Benincasa hispida
NOS1	flavin adenine dinucleotide	Zizania
NOS1	flavin adenine dinucleotide	Salix pulchra
NOS1	flavin adenine dinucleotide	Psophocarpus tetragonolobus
NOS1	flavin adenine dinucleotide	Dioscorea
NOS1	flavin adenine dinucleotide	Pachyrhizus erosus
NOS1	flavin adenine dinucleotide	Xanthosoma sagittifolium
NOS1	flavin adenine dinucleotide	Vigna unguiculata subsp. unguiculata
NOS1	flavin adenine dinucleotide	Macadamia
NOS1	flavin adenine dinucleotide	Koenigia alpina
NOS1	flavin adenine dinucleotide	Triticum turgidum subsp. turanicum
NOS1	flavin adenine dinucleotide	Vigna unguiculata subsp. sesquipedalis
NOS1	flavin adenine dinucleotide	Citrus latifolia
NOS1	flavin adenine dinucleotide	Acca sellowiana
NOS1	flavin adenine dinucleotide	Pangium edule
NOS1	flavin adenine dinucleotide	Auricularia auricula-judae
NOS1	flavin adenine dinucleotide	Agaricus bisporus
NOS1	flavin adenine dinucleotide	Lentinula edodes
NOS1	flavin adenine dinucleotide	Undaria pinnatifida
NOS1	flavin adenine dinucleotide	Flammulina velutipes
NOS1	flavin adenine dinucleotide	Dysphania ambrosioides
NOS1	flavin adenine dinucleotide	Pleurotus ostreatus
NOS1	flavin adenine dinucleotide	Auricularia polytricha
NOS1	flavin adenine dinucleotide	Grifola frondosa
NOS1	flavin adenine dinucleotide	Matteuccia struthiopteris
NOS1	flavin adenine dinucleotide	Rumex arcticus
NOS1	flavin adenine dinucleotide	Tinda
NOS1	flavin adenine dinucleotide	Triticum
NOS1	flavin adenine dinucleotide	Prunus virginiana
NOS1	flavin adenine dinucleotide	Agave
NOS1	flavin adenine dinucleotide	Typha angustifolia
NOS1	flavin adenine dinucleotide	Cantharellus cibarius
NOS1	flavin adenine dinucleotide	Cinnamomum
NOS1	flavin adenine dinucleotide	Elaeis
NOS1	flavin adenine dinucleotide	Metroxylon sagu
NOS1	flavin adenine dinucleotide	Diospyros
NOS1	flavin adenine dinucleotide	Scorzonera hispanica
NOS1	flavin adenine dinucleotide	Rhodophyta
NOS1	flavin adenine dinucleotide	Saccharina japonica
NOS1	flavin adenine dinucleotide	Cirsium
NOS1	flavin adenine dinucleotide	Juglans
NOS1	flavin adenine dinucleotide	Strombidae
NOS1	flavin adenine dinucleotide	Cucumis metulifer
NOS1	flavin adenine dinucleotide	Nu
NOS1	flavin adenine dinucleotide	Attalea speciosa
NOS1	flavin adenine dinucleotide	Theobroma grandiflorum
NOS1	flavin adenine dinucleotide	Vitellaria paradoxa
NOS1	flavin adenine dinucleotide	Camellia oleifera
NOS1	flavin adenine dinucleotide	Virola surinamensis
NOS1	flavin adenine dinucleotide	Byrsonima crassifolia
NOS1	flavin adenine dinucleotide	Solanum quitoense
NOS1	flavin adenine dinucleotide	Cyathea
NOS1	flavin adenine dinucleotide	Thelesperma
NOS1	flavin adenine dinucleotide	Nuphar lutea
NOS1	flavin adenine dinucleotide	Capsicum pubescens
NOS1	flavin adenine dinucleotide	Brassica oleracea var. capitata
NOS1	flavin adenine dinucleotide	Morella rubra
NOS1	flavin adenine dinucleotide	Brassica
NOS1	flavin adenine dinucleotide	Sida sp. dark green fruits
NOS1	flavin adenine dinucleotide	Pan
NOS1	flavin adenine dinucleotide	Zu
NOS1	flavin adenine dinucleotide	Amelanchier alnifolia
NOS1	flavin adenine dinucleotide	Prunus tomentosa
NOS1	flavin adenine dinucleotide	Eois sp. black tears
MAOA	flavin adenine dinucleotide	Angelica keiskei
MAOA	flavin adenine dinucleotide	Brassica oleracea var. sabauda
MAOA	flavin adenine dinucleotide	Actinidia chinensis
MAOA	flavin adenine dinucleotide	Allium
MAOA	flavin adenine dinucleotide	Allium cepa
MAOA	flavin adenine dinucleotide	Allium ampeloprasum
MAOA	flavin adenine dinucleotide	Allium sativum
MAOA	flavin adenine dinucleotide	Allium schoenoprasum
MAOA	flavin adenine dinucleotide	Aloysia triphylla
MAOA	flavin adenine dinucleotide	Anacardium occidentale
MAOA	flavin adenine dinucleotide	Ananas comosus
MAOA	flavin adenine dinucleotide	Anethum graveolens
MAOA	flavin adenine dinucleotide	Annona reticulata
MAOA	flavin adenine dinucleotide	Apium graveolens
MAOA	flavin adenine dinucleotide	Arachis hypogaea
MAOA	flavin adenine dinucleotide	Arctium lappa
MAOA	flavin adenine dinucleotide	Armoracia rusticana
MAOA	flavin adenine dinucleotide	Artemisia dracunculus
MAOA	flavin adenine dinucleotide	Artemisia vulgaris
MAOA	flavin adenine dinucleotide	Asparagus officinalis
MAOA	flavin adenine dinucleotide	Avena sativa
MAOA	flavin adenine dinucleotide	Averrhoa carambola
MAOA	flavin adenine dinucleotide	Bertholletia excelsa
MAOA	flavin adenine dinucleotide	Beta vulgaris
MAOA	flavin adenine dinucleotide	Borago officinalis
MAOA	flavin adenine dinucleotide	Brassica juncea
MAOA	flavin adenine dinucleotide	Brassica napus
MAOA	flavin adenine dinucleotide	Brassica napus var. napus
MAOA	flavin adenine dinucleotide	Brassica oleracea
MAOA	flavin adenine dinucleotide	Brassica oleracea var. botrytis
MAOA	flavin adenine dinucleotide	Brassica oleracea var. gemmifera
MAOA	flavin adenine dinucleotide	Brassica oleracea var. gongylodes
MAOA	flavin adenine dinucleotide	Brassica oleracea var. italica
MAOA	flavin adenine dinucleotide	Brassica rapa
MAOA	flavin adenine dinucleotide	Brassica rapa subsp. rapa
MAOA	flavin adenine dinucleotide	Cajanus cajan
MAOA	flavin adenine dinucleotide	Camellia sinensis
MAOA	flavin adenine dinucleotide	Capparis spinosa
MAOA	flavin adenine dinucleotide	Capsicum annuum
MAOA	flavin adenine dinucleotide	Carica papaya
MAOA	flavin adenine dinucleotide	Carthamus tinctorius
MAOA	flavin adenine dinucleotide	Carum carvi
MAOA	flavin adenine dinucleotide	Carya illinoinensis
MAOA	flavin adenine dinucleotide	Castanea
MAOA	flavin adenine dinucleotide	Chamaemelum nobile
MAOA	flavin adenine dinucleotide	Cicer arietinum
MAOA	flavin adenine dinucleotide	Cichorium endivia
MAOA	flavin adenine dinucleotide	Cichorium intybus
MAOA	flavin adenine dinucleotide	Cinnamomum aromaticum
MAOA	flavin adenine dinucleotide	Cinnamomum verum
MAOA	flavin adenine dinucleotide	Citrullus lanatus
MAOA	flavin adenine dinucleotide	Citrus aurantiifolia
MAOA	flavin adenine dinucleotide	Citrus limon
MAOA	flavin adenine dinucleotide	Citrus maxima
MAOA	flavin adenine dinucleotide	Citrus reticulata
MAOA	flavin adenine dinucleotide	Citrus sinensis
MAOA	flavin adenine dinucleotide	Coriandrum sativum
MAOA	flavin adenine dinucleotide	Corylus avellana
MAOA	flavin adenine dinucleotide	Crocus sativus
MAOA	flavin adenine dinucleotide	Cucumis melo
MAOA	flavin adenine dinucleotide	Cucumis sativus
MAOA	flavin adenine dinucleotide	Cucurbita
MAOA	flavin adenine dinucleotide	Cuminum cyminum
MAOA	flavin adenine dinucleotide	Curcuma longa
MAOA	flavin adenine dinucleotide	Cydonia oblonga
MAOA	flavin adenine dinucleotide	Cymbopogon citratus
MAOA	flavin adenine dinucleotide	Cynara cardunculus var. scolymus
MAOA	flavin adenine dinucleotide	Daucus carota
MAOA	flavin adenine dinucleotide	Diospyros kaki
MAOA	flavin adenine dinucleotide	Elettaria cardamomum
MAOA	flavin adenine dinucleotide	Empetrum nigrum
MAOA	flavin adenine dinucleotide	Eriobotrya japonica
MAOA	flavin adenine dinucleotide	Eruca vesicaria subsp. sativa
MAOA	flavin adenine dinucleotide	Eugenia
MAOA	flavin adenine dinucleotide	Fagopyrum esculentum
MAOA	flavin adenine dinucleotide	Fagopyrum tataricum
MAOA	flavin adenine dinucleotide	Ficus carica
MAOA	flavin adenine dinucleotide	Foeniculum vulgare
MAOA	flavin adenine dinucleotide	Fragaria x ananassa
MAOA	flavin adenine dinucleotide	Gaylussacia baccata
MAOA	flavin adenine dinucleotide	Glycine max
MAOA	flavin adenine dinucleotide	Helianthus annuus
MAOA	flavin adenine dinucleotide	Hippophae rhamnoides
MAOA	flavin adenine dinucleotide	Hordeum vulgare
MAOA	flavin adenine dinucleotide	Hyssopus officinalis
MAOA	flavin adenine dinucleotide	Illicium verum
MAOA	flavin adenine dinucleotide	Ipomoea aquatica
MAOA	flavin adenine dinucleotide	Ipomoea batatas
MAOA	flavin adenine dinucleotide	Juglans nigra
MAOA	flavin adenine dinucleotide	Juglans regia
MAOA	flavin adenine dinucleotide	Lactuca sativa
MAOA	flavin adenine dinucleotide	Lathyrus sativus
MAOA	flavin adenine dinucleotide	Laurus nobilis
MAOA	flavin adenine dinucleotide	Lens culinaris
MAOA	flavin adenine dinucleotide	Lepidium sativum
MAOA	flavin adenine dinucleotide	Levisticum officinale
MAOA	flavin adenine dinucleotide	Linum usitatissimum
MAOA	flavin adenine dinucleotide	Lippia graveolens
MAOA	flavin adenine dinucleotide	Litchi chinensis
MAOA	flavin adenine dinucleotide	Lupinus
MAOA	flavin adenine dinucleotide	Malus pumila
MAOA	flavin adenine dinucleotide	Mangifera indica
MAOA	flavin adenine dinucleotide	Matricaria chamomilla var. recutita
MAOA	flavin adenine dinucleotide	Melissa officinalis
MAOA	flavin adenine dinucleotide	Mentha
MAOA	flavin adenine dinucleotide	Mentha aquatica
MAOA	flavin adenine dinucleotide	Mentha arvensis
MAOA	flavin adenine dinucleotide	Mentha spicata
MAOA	flavin adenine dinucleotide	Mentha x piperita
MAOA	flavin adenine dinucleotide	Mespilus germanica
MAOA	flavin adenine dinucleotide	Momordica charantia
MAOA	flavin adenine dinucleotide	Morus
MAOA	flavin adenine dinucleotide	Morus nigra
MAOA	flavin adenine dinucleotide	Myristica fragrans
MAOA	flavin adenine dinucleotide	Ocimum basilicum
MAOA	flavin adenine dinucleotide	Oenothera biennis
MAOA	flavin adenine dinucleotide	Olea europaea
MAOA	flavin adenine dinucleotide	Origanum majorana
MAOA	flavin adenine dinucleotide	Origanum onites
MAOA	flavin adenine dinucleotide	Origanum vulgare
MAOA	flavin adenine dinucleotide	Oryza sativa
MAOA	flavin adenine dinucleotide	Panicum miliaceum
MAOA	flavin adenine dinucleotide	Papaver
MAOA	flavin adenine dinucleotide	Passiflora edulis
MAOA	flavin adenine dinucleotide	Pastinaca sativa
MAOA	flavin adenine dinucleotide	Persea americana
MAOA	flavin adenine dinucleotide	Petroselinum crispum
MAOA	flavin adenine dinucleotide	Phaseolus coccineus
MAOA	flavin adenine dinucleotide	Phaseolus lunatus
MAOA	flavin adenine dinucleotide	Phaseolus vulgaris
MAOA	flavin adenine dinucleotide	Phoenix dactylifera
MAOA	flavin adenine dinucleotide	Aronia melanocarpa
MAOA	flavin adenine dinucleotide	Pimpinella anisum
MAOA	flavin adenine dinucleotide	Pinus
MAOA	flavin adenine dinucleotide	Piper nigrum
MAOA	flavin adenine dinucleotide	Pistacia vera
MAOA	flavin adenine dinucleotide	Pisum sativum
MAOA	flavin adenine dinucleotide	Portulaca oleracea
MAOA	flavin adenine dinucleotide	Prunus
MAOA	flavin adenine dinucleotide	Prunus armeniaca
MAOA	flavin adenine dinucleotide	Prunus avium
MAOA	flavin adenine dinucleotide	Prunus cerasus
MAOA	flavin adenine dinucleotide	Prunus domestica
MAOA	flavin adenine dinucleotide	Prunus dulcis
MAOA	flavin adenine dinucleotide	Prunus persica
MAOA	flavin adenine dinucleotide	Psidium guajava
MAOA	flavin adenine dinucleotide	Punica granatum
MAOA	flavin adenine dinucleotide	Pyrus communis
MAOA	flavin adenine dinucleotide	Raphanus sativus
MAOA	flavin adenine dinucleotide	Rheum rhabarbarum
MAOA	flavin adenine dinucleotide	Ribes nigrum
MAOA	flavin adenine dinucleotide	Ribes rubrum
MAOA	flavin adenine dinucleotide	Ribes uva-crispa
MAOA	flavin adenine dinucleotide	Salvia rosmarinus
MAOA	flavin adenine dinucleotide	Rubus
MAOA	flavin adenine dinucleotide	Rubus chamaemorus
MAOA	flavin adenine dinucleotide	Rubus idaeus
MAOA	flavin adenine dinucleotide	Rubus occidentalis
MAOA	flavin adenine dinucleotide	Rumex acetosa
MAOA	flavin adenine dinucleotide	Salvia officinalis
MAOA	flavin adenine dinucleotide	Sambucus nigra
MAOA	flavin adenine dinucleotide	Satureja hortensis
MAOA	flavin adenine dinucleotide	Satureja montana
MAOA	flavin adenine dinucleotide	Secale cereale
MAOA	flavin adenine dinucleotide	Sesamum indicum
MAOA	flavin adenine dinucleotide	Solanum lycopersicum
MAOA	flavin adenine dinucleotide	Solanum lycopersicum var. cerasiforme
MAOA	flavin adenine dinucleotide	Septoria lycopersici var. lycopersici
MAOA	flavin adenine dinucleotide	Solanum melongena
MAOA	flavin adenine dinucleotide	Solanum tuberosum
MAOA	flavin adenine dinucleotide	Sorbus aucuparia
MAOA	flavin adenine dinucleotide	Sorghum bicolor
MAOA	flavin adenine dinucleotide	Spinacia oleracea
MAOA	flavin adenine dinucleotide	Syzygium aromaticum
MAOA	flavin adenine dinucleotide	Tamarindus indica
MAOA	flavin adenine dinucleotide	Taraxacum officinale
MAOA	flavin adenine dinucleotide	Theobroma cacao
MAOA	flavin adenine dinucleotide	Thymus vulgaris
MAOA	flavin adenine dinucleotide	Tilia
MAOA	flavin adenine dinucleotide	Tilia cordata
MAOA	flavin adenine dinucleotide	Trigonella foenum-graecum
MAOA	flavin adenine dinucleotide	Triticum aestivum
MAOA	flavin adenine dinucleotide	Vaccinium
MAOA	flavin adenine dinucleotide	Vaccinium angustifolium
MAOA	flavin adenine dinucleotide	Vaccinium arboreum
MAOA	flavin adenine dinucleotide	Vaccinium corymbosum
MAOA	flavin adenine dinucleotide	Vaccinium macrocarpon
MAOA	flavin adenine dinucleotide	Vaccinium myrtillus
MAOA	flavin adenine dinucleotide	Vaccinium vitis-idaea
MAOA	flavin adenine dinucleotide	Vanilla
MAOA	flavin adenine dinucleotide	Verbena officinalis
MAOA	flavin adenine dinucleotide	Vicia faba
MAOA	flavin adenine dinucleotide	Vigna angularis
MAOA	flavin adenine dinucleotide	Vigna mungo
MAOA	flavin adenine dinucleotide	Vigna radiata
MAOA	flavin adenine dinucleotide	Vigna umbellata
MAOA	flavin adenine dinucleotide	Vigna unguiculata
MAOA	flavin adenine dinucleotide	Vitis rotundifolia
MAOA	flavin adenine dinucleotide	Vitis vinifera
MAOA	flavin adenine dinucleotide	Zea mays
MAOA	flavin adenine dinucleotide	Zingiber officinale
MAOA	flavin adenine dinucleotide	Rubus arcticus
MAOA	flavin adenine dinucleotide	Musa acuminata
MAOA	flavin adenine dinucleotide	Myrica
MAOA	flavin adenine dinucleotide	Vaccinium elliottii
MAOA	flavin adenine dinucleotide	Vaccinium myrtilloides
MAOA	flavin adenine dinucleotide	Vaccinium uliginosum
MAOA	flavin adenine dinucleotide	Ribes aureum
MAOA	flavin adenine dinucleotide	Apium graveolens Rapaceum Group
MAOA	flavin adenine dinucleotide	Apium graveolens Dulce Group
MAOA	flavin adenine dinucleotide	Allium tuberosum
MAOA	flavin adenine dinucleotide	Vaccinium oxycoccos
MAOA	flavin adenine dinucleotide	Vaccinium stamineum
MAOA	flavin adenine dinucleotide	Panax ginseng
MAOA	flavin adenine dinucleotide	Vaccinium deliciosum
MAOA	flavin adenine dinucleotide	Vaccinium ovalifolium
MAOA	flavin adenine dinucleotide	Vaccinium ovatum
MAOA	flavin adenine dinucleotide	Vaccinium parvifolium
MAOA	flavin adenine dinucleotide	Dimocarpus longan
MAOA	flavin adenine dinucleotide	Macadamia tetraphylla
MAOA	flavin adenine dinucleotide	Vitis aestivalis
MAOA	flavin adenine dinucleotide	Vitis labrusca
MAOA	flavin adenine dinucleotide	Prunus persica var. nucipersica
MAOA	flavin adenine dinucleotide	Prunus persica var. persica
MAOA	flavin adenine dinucleotide	Capsicum baccatum var. baccatum
MAOA	flavin adenine dinucleotide	Capsicum chinense
MAOA	flavin adenine dinucleotide	Capsicum
MAOA	flavin adenine dinucleotide	Nephelium lappaceum
MAOA	flavin adenine dinucleotide	Oryza rufipogon
MAOA	flavin adenine dinucleotide	Zizania aquatica
MAOA	flavin adenine dinucleotide	Beta vulgaris subsp. cicla
MAOA	flavin adenine dinucleotide	Thymus pulegioides
MAOA	flavin adenine dinucleotide	Brassica oleracea var. costata
MAOA	flavin adenine dinucleotide	Juglans ailanthifolia
MAOA	flavin adenine dinucleotide	Allium fistulosum
MAOA	flavin adenine dinucleotide	Triticum turgidum subsp. durum
MAOA	flavin adenine dinucleotide	Allium ascalonicum
MAOA	flavin adenine dinucleotide	Eruca vesicaria
MAOA	flavin adenine dinucleotide	Daucus carota subsp. sativus
MAOA	flavin adenine dinucleotide	Blumeria graminis f. sp. triticale
MAOA	flavin adenine dinucleotide	Brassica oleracea var. viridis
MAOA	flavin adenine dinucleotide	Vaccinium angustifolium x Vaccinium corymbosum
MAOA	flavin adenine dinucleotide	Apium graveolens Secalinum Group
MAOA	flavin adenine dinucleotide	Brassica rapa var. perviridis
MAOA	flavin adenine dinucleotide	Brassica rapa subsp. chinensis
MAOA	flavin adenine dinucleotide	Brassica rapa subsp. pekinensis
MAOA	flavin adenine dinucleotide	Citrus x paradisi
MAOA	flavin adenine dinucleotide	Brassica oleracea var. alboglabra
MAOA	flavin adenine dinucleotide	Origanum x majoricum
MAOA	flavin adenine dinucleotide	Hea
MAOA	flavin adenine dinucleotide	Raphanus sativus var. niger
MAOA	flavin adenine dinucleotide	Raphanus sativus var. sativus
MAOA	flavin adenine dinucleotide	Apoidea
MAOA	flavin adenine dinucleotide	Salvia elegans
MAOA	flavin adenine dinucleotide	Ribes glandulosum
MAOA	flavin adenine dinucleotide	unidentified
MAOA	flavin adenine dinucleotide	Mycobacterium phage Seabiscuit
MAOA	flavin adenine dinucleotide	Haliotis
MAOA	flavin adenine dinucleotide	Crateva religiosa
MAOA	flavin adenine dinucleotide	Malpighia emarginata
MAOA	flavin adenine dinucleotide	Quercus
[truncated: 7,311 more rows]
