# Supplementary material for: NaCTR: Natural product-derived compound-based drug discovery pipeline from traditional oriental medicine by search space reduction
Source: Comput Struct Biotechnol J. 2024 Oct 29;23:3869–77. doi: 10.1016/j.csbj.2024.10.035 (PMC11564001; doi:10.1016/j.csbj.2024.10.035)
Supplement: MMC 4 — NPs and the count of compounds contained that are known to target Parkinson's disease therapeutic genes. [file mmc4.xlsx]

## Sheet: NPs-Compounds-Genes count
Table 4. The number of compounds in NPs that target the Parkinson's disease-related genes
Natural Products (NPs)	Count
Typha angustifolia	15
Juglans regia	16
Angelica keiskei	15
Brassica oleracea var. sabauda	15
Actinidia chinensis	16
Allium	15
Allium cepa	16
Allium ampeloprasum	15
Allium sativum	15
Allium schoenoprasum	15
Aloysia triphylla	15
Anacardium occidentale	15
Ananas comosus	16
Anethum graveolens	18
Annona reticulata	16
Apium graveolens	15
Arachis hypogaea	15
Arctium lappa	15
Armoracia rusticana	15
Artemisia dracunculus	15
Artemisia vulgaris	15
Asparagus officinalis	15
Avena sativa	17
Averrhoa carambola	15
Bertholletia excelsa	15
Beta vulgaris	15
Borago officinalis	15
Brassica juncea	15
Brassica napus	15
Brassica napus var. napus	15
Brassica oleracea	15
Brassica oleracea var. botrytis	15
Brassica oleracea var. gemmifera	15
Brassica oleracea var. gongylodes	15
Brassica oleracea var. italica	17
Brassica rapa	16
Brassica rapa subsp. rapa	15
Cajanus cajan	15
Camellia sinensis	16
Capparis spinosa	15
Capsicum annuum	17
Carica papaya	16
Carthamus tinctorius	15
Carum carvi	15
Carya illinoinensis	15
Castanea	15
Chamaemelum nobile	15
Cicer arietinum	15
Cichorium endivia	15
Cichorium intybus	15
Cinnamomum aromaticum	16
Cinnamomum verum	15
Citrullus lanatus	15
Citrus aurantiifolia	15
Citrus limon	15
Citrus maxima	15
Citrus reticulata	15
Citrus sinensis	15
Coriandrum sativum	15
Corylus avellana	15
Crocus sativus	15
Cucumis melo	15
Cucumis sativus	15
Cucurbita	15
Cuminum cyminum	15
Curcuma longa	15
Cydonia oblonga	15
Cymbopogon citratus	15
Cynara cardunculus var. scolymus	15
Daucus carota	15
Diospyros kaki	15
Elettaria cardamomum	15
Empetrum nigrum	15
Eriobotrya japonica	15
Eruca vesicaria subsp. sativa	15
Eugenia	15
Fagopyrum esculentum	15
Fagopyrum tataricum	15
Ficus carica	15
Foeniculum vulgare	15
Fragaria x ananassa	15
Gaylussacia baccata	15
Glycine max	15
Helianthus annuus	15
Hippophae rhamnoides	16
Hordeum vulgare	17
Hyssopus officinalis	15
Illicium verum	15
Ipomoea aquatica	15
Ipomoea batatas	15
Juglans nigra	16
Lactuca sativa	15
Lathyrus sativus	15
Laurus nobilis	15
Lens culinaris	15
Lepidium sativum	15
Levisticum officinale	15
Linum usitatissimum	15
Lippia graveolens	15
Litchi chinensis	15
Lupinus	15
Malus pumila	15
Mangifera indica	15
Matricaria chamomilla var. recutita	15
Melissa officinalis	15
Mentha	15
Mentha aquatica	15
Mentha arvensis	15
Mentha spicata	15
Mentha x piperita	15
Mespilus germanica	15
Momordica charantia	16
Morus	15
Morus nigra	15
Myristica fragrans	15
Ocimum basilicum	15
Oenothera biennis	15
Olea europaea	15
Origanum majorana	15
Origanum onites	15
Origanum vulgare	15
Oryza sativa	15
Panicum miliaceum	15
Papaver	15
Passiflora edulis	15
Pastinaca sativa	15
Persea americana	17
Petroselinum crispum	15
Phaseolus coccineus	17
Phaseolus lunatus	15
Phaseolus vulgaris	17
Phoenix dactylifera	16
Aronia melanocarpa	15
Pimpinella anisum	15
Pinus	15
Piper nigrum	15
Pistacia vera	15
Pisum sativum	17
Portulaca oleracea	17
Prunus	15
Prunus armeniaca	15
Prunus avium	15
Prunus cerasus	15
Prunus domestica	16
Prunus dulcis	15
Prunus persica	16
Psidium guajava	15
Punica granatum	16
Pyrus communis	15
Raphanus sativus	15
Rheum rhabarbarum	15
Ribes nigrum	15
Ribes rubrum	15
Ribes uva-crispa	15
Salvia rosmarinus	15
Rubus	15
Rubus chamaemorus	15
Rubus idaeus	16
Rubus occidentalis	15
Rumex acetosa	15
Salvia officinalis	15
Sambucus nigra	15
Satureja hortensis	15
Satureja montana	15
Secale cereale	17
Sesamum indicum	15
Solanum lycopersicum	17
Solanum lycopersicum var. cerasiforme	16
Septoria lycopersici var. lycopersici	16
Solanum melongena	17
Solanum tuberosum	18
Sorbus aucuparia	15
Sorghum bicolor	15
Spinacia oleracea	17
Syzygium aromaticum	15
Tamarindus indica	15
Taraxacum officinale	15
Theobroma cacao	17
Thymus vulgaris	15
Tilia	15
Tilia cordata	15
Trigonella foenum-graecum	15
Triticum aestivum	15
Vaccinium	15
Vaccinium angustifolium	15
Vaccinium arboreum	15
Vaccinium corymbosum	15
Vaccinium macrocarpon	15
Vaccinium myrtillus	15
Vaccinium vitis-idaea	15
Vanilla	15
Verbena officinalis	15
Vicia faba	16
Vigna angularis	15
Vigna mungo	15
Vigna radiata	15
Vigna umbellata	15
Vigna unguiculata	15
Vitis rotundifolia	15
Vitis vinifera	15
Zea mays	16
Zingiber officinale	15
Rubus arcticus	15
Musa acuminata	17
Myrica	15
Vaccinium elliottii	15
Vaccinium myrtilloides	15
Vaccinium uliginosum	15
Ribes aureum	15
Apium graveolens Rapaceum Group	15
Apium graveolens Dulce Group	15
Allium tuberosum	15
Vaccinium oxycoccos	15
Vaccinium stamineum	15
Panax ginseng	15
Vaccinium deliciosum	15
Vaccinium ovalifolium	15
Vaccinium ovatum	15
Vaccinium parvifolium	15
Dimocarpus longan	15
Macadamia tetraphylla	15
Vitis aestivalis	15
Vitis labrusca	15
Prunus persica var. nucipersica	15
Prunus persica var. persica	15
Capsicum baccatum var. baccatum	15
Capsicum chinense	15
Capsicum	15
Nephelium lappaceum	15
Oryza rufipogon	15
Zizania aquatica	15
Beta vulgaris subsp. cicla	17
Thymus pulegioides	15
Brassica oleracea var. costata	15
Juglans ailanthifolia	15
Allium fistulosum	15
Triticum turgidum subsp. durum	15
Allium ascalonicum	15
Eruca vesicaria	15
Daucus carota subsp. sativus	17
Blumeria graminis f. sp. triticale	15
Brassica oleracea var. viridis	15
Vaccinium angustifolium x Vaccinium corymbosum	15
Apium graveolens Secalinum Group	15
Brassica rapa var. perviridis	15
Brassica rapa subsp. chinensis	15
Brassica rapa subsp. pekinensis	15
Citrus x paradisi	15
Brassica oleracea var. alboglabra	15
Origanum x majoricum	15
Hea	15
Raphanus sativus var. niger	15
Raphanus sativus var. sativus	15
Apoidea	17
Salvia elegans	15
Ribes glandulosum	15
unidentified	15
Mycobacterium phage Seabiscuit	15
Haliotis	15
Crateva religiosa	15
Malpighia emarginata	15
Quercus	15
Cucurbita maxima	15
Eucheuma	15
Medicago sativa	16
Pimenta dioica	15
Amaranthus	15
Sagittaria latifolia	15
Maranta arundinacea	15
Pyrus pyrifolia	15
Clupea harengus	15
Phyllostachys edulis	15
Fagus	15
Artocarpus altilis	15
Brosimum alicastrum	15
Brassica rapa Broccoletto Group	15
Lota lota	15
Petasites japonicus	15
Peprilus triacanthus	15
Juglans cinerea	15
Cucurbita moschata	15
Lagenaria siceraria	15
Cynara cardunculus	15
Carissa macrocarpa	15
Ceratonia siliqua	15
Manihot esculenta	15
Sechium edule	15
Annona cherimola	15
Anthriscus cerefolium	15
Salvia hispanica	15
Castanea mollissima	15
Eleocharis dulcis	15
Glebionis coronaria	15
Cocos nucifera	15
Valerianella locusta	15
Gossypium	16
Vigna unguiculata subsp. cylindrica	15
Malus	15
Viburnum edule	15
Myoxocephalus	15
Rumex	15
Durio zibethinus	15
Sambucus	15
Perideridia oregana	15
Castanea sativa	15
Chamaenerion angustifolium	15
Ginkgo biloba	15
Vitis	16
Physalis	15
Corylus	15
Carya	15
Moringa oleifera	15
Lablab purpureus	15
Chondrus crispus	15
Artocarpus heterophyllus	15
Castanea crenata	15
Syzygium cumini	15
Helianthus tuberosus	15
Ziziphus sp.	15
Corchorus olitorius	15
Brassica napus var. pabularia	15
Laminaria	15
Citrus	15
Chenopodium album	15
Rubus loganobaccus	15
Nelumbo	15
Nelumbo nucifera	15
Lupinus albus	15
Basella alba	15
Mammea americana	15
Garcinia mangostana	15
Hedysarum alpinum	15
Vigna aconitifolia	15
Dioscorea pentaphylla	15
Sinapis alba	15
Tetragonia tetragonoides	15
Nopalea cochenillifera	15
Vaccinium reticulatum	15
Abelmoschus esculentus	15
Capsicum annuum var. annuum	16
Diospyros virginiana	15
Canarium ovatum	15
Pinus edulis	15
Eugenia uniflora	15
Opuntia macrorhiza	15
Musa x paradisiaca	17
Phytolacca americana	15
Papaver somniferum	16
Pediomelum esculentum	15
Opuntia	15
Chenopodium quinoa	15
Syzygium jambos	15
Rosa	15
Hibiscus sabdariffa	15
Rubus spectabilis	15
Tragopogon porrifolius	15
Manilkara zapota	15
Pouteria sapota	15
Sesbania bispinosa	15
Sisymbrium	15
Annona muricata	15
Triticum spelta	15
Spirulina	15
Psidium cattleyanum	15
Annona squamosa	15
Colocasia esculenta	15
Eragrostis tef	15
Physalis philadelphica var. immaculata	15
Luffa aegyptiaca	15
Eutrema japonicum	15
Benincasa hispida	15
Zizania	15
Salix pulchra	15
Psophocarpus tetragonolobus	15
Dioscorea	15
Pachyrhizus erosus	15
Xanthosoma sagittifolium	15
Vigna unguiculata subsp. unguiculata	15
Macadamia	15
Koenigia alpina	15
Triticum turgidum subsp. turanicum	15
Vigna unguiculata subsp. sesquipedalis	15
Citrus latifolia	15
Acca sellowiana	15
Pangium edule	15
Auricularia auricula-judae	15
Agaricus bisporus	15
Lentinula edodes	15
Undaria pinnatifida	15
Flammulina velutipes	15
Dysphania ambrosioides	15
Pleurotus ostreatus	15
Auricularia polytricha	15
Grifola frondosa	15
Matteuccia struthiopteris	15
Rumex arcticus	15
Tinda	15
Triticum	16
Prunus virginiana	15
Agave	15
Cantharellus cibarius	15
Cinnamomum	15
Elaeis	15
Metroxylon sagu	15
Diospyros	15
Scorzonera hispanica	15
Rhodophyta	15
Saccharina japonica	15
Cirsium	15
Juglans	15
Strombidae	15
Cucumis metulifer	15
Nu	15
Attalea speciosa	15
Theobroma grandiflorum	15
Vitellaria paradoxa	15
Camellia oleifera	15
Virola surinamensis	15
Byrsonima crassifolia	15
Solanum quitoense	15
Cyathea	15
Thelesperma	15
Nuphar lutea	15
Capsicum pubescens	15
Brassica oleracea var. capitata	15
Morella rubra	15
Brassica	15
Sida sp. dark green fruits	18
Pan	15
Zu	17
Amelanchier alnifolia	16
Prunus tomentosa	17
Eois sp. black tears	16
Melilotus officinalis subsp. suaveolens	1
Trifolium pratense	1
Melilotus albus	1
Hydrangea febrifuga	1
Ephedra sinica	1
Ara	1
Cornus officinalis	1
Octopus vulgaris	3
Mirabilis jalapa	1
Nes	1
Ami	3
Meleagris gallopavo	2
Engraulidae	2
Sus scrofa domesticus	2
Bos taurus	3
unclassified sequences	2
Gari	2
Micromesistius poutassou	2
Mea	2
Abramis brama	2
Clupeinae	2
Acipenseridae	2
Salvelinus	2
Cola	2
Ocoa	2
Gadus	2
Coffea	2
Brachyura	2
Astacidea	2
Mycobacterium virus Firecracker	2
Limanda limanda	2
Squalus acanthias	2
Anatidae	2
Anguilliformes	2
Prostanthera tallowa	2
Pleuronectiformes	2
Ranidae	2
Belone belone	2
Melanogrammus aeglefinus	2
Gadiformes	2
Hippoglossus hippoglossus	2
Reinhardtius hippoglossoides	2
Lepus timidus	2
Uma	2
Salvelinus namaycush	2
Microstomus kitt	2
Molva molva	2
Nephropidae	2
Cyclopteridae	2
Scombridae	2
Ala	2
Iso	2
Mytilidae	2
Sebastes viviparus	2
Nephrops norvegicus	2
Trisopterus esmarkii	2
Ostreidae	2
Perciformes	2
Esox lucius	2
Sander lucioperca	2
Pleuronectidae	2
Pollachius	2
Lagopus muta	2
Leporidae	2
Oncorhynchus mykiss	2
Sebastes alutus	2
Ula	2
Ute	2
Salmonidae	2
Phocidae	2
Nicoletella semolina	2
Caridea	2
Gastropoda	2
Soleidae	2
Siluriformes	2
Thunnus	2
Scophthalmus maximus	2
Vinegar Hill virus	2
Cetacea	2
Halgerda meringuecitrea	2
Coregonus	2
Merlangius merlangus	2
Anarhichas lupus	2
Piper toppingii	2
Ora	2
Brevoortia tyrannus	2
Cambarus cf. deweesae Dripping Spring	2
Phasianidae	2
Morchellaceae	2
Mycobacterium phage Horchata	2
Engraulis encrasicolus	2
Percoidei	2
Morone saxatilis	2
Pomatomus saltatrix	2
Cyprinus carpio	3
Ictalurus punctatus	2
Coregonus artedi	2
Gadus morhua	2
Gadus macrocephalus	2
Micropogonias undulatus	2
Brosme brosme	2
Coryphaena hippurus	2
Aplodinotus grunniens	2
Anguilla	2
Epinephelus	2
Hippoglossus	2
Clupea pallasii	2
Ophiodon elongatus	2
Scomber scombrus	2
Trachurus symmetricus	2
Scomberomorus cavalla	2
Scomberomorus maculatus	2
Chanos chanos	2
Lophius piscatorius	2
Mugil cephalus	2
Serranus scriba	2
Zoarces americanus	2
Sander vitreus	2
Pollachius pollachius	2
Gadus chalcogrammus	2
Trachinotus carolinus	2
Sebastes	2
Hoplostethus atlanticus	2
Anoplopoma fimbria	2
Salmo salar	2
Oncorhynchus tshawytscha	2
Oncorhynchus keta	2
Oncorhynchus kisutch	2
Oncorhynchus gorbuscha	2
Oncorhynchus nerka	2
Sardinops sagax	2
Stenotomus chrysops	2
Cynoscion	2
Alosa sapidissima	2
Squaliformes	2
Archosargus probatocephalus	2
Osmerus mordax	2
Lutjanidae	2
Leiostomus xanthurus	2
Acipenser	2
Catostomus commersonii	2
Lepomis gibbosus	2
Xiphias gladius	2
Lopholatilus chamaeleonticeps	2
Thunnus thynnus	2
Katsuwonus pelamis	2
Thunnus alalunga	2
Thunnus albacares	2
Seriola lalandi	2
Paralithodes camtschaticus	2
Callinectes sapidus	2
Metacarcinus magister	2
Chionoecetes opilio	2
Homarus americanus	2
Palinuridae	2
Bivalvia	2
Sepiidae	2
Mytilus edulis	2
Crassostrea virginica	2
Crassostrea gigas	3
Pectinidae	2
Teuthida	2
Buccinidae	2
Cichlidae	2
Mus	2
Bos taurus x Bison bison	2
Cervidae	2
Capra hircus	2
Plumbagella	2
Sinolacme tortilla	2
Ia	4
Popcornella	2
Tor	2
Usta	2
Mycobacterium phage FudgeTart	2
Mola	2
Changa	2
Ada	2
Monachosorum	2
Mycobacterium phage Quesadilla	2
Arthrobacter phage Lasagna	2
Uta	2
Ascidiacea	1
Delphinapterus leucas	2
Dallia pectoralis	1
Katharina tunicata	1
Clinocardium nuttallii	1
Enteroctopus dofleini	2
Erignathus barbatus	2
Tunicata	1
Apostichopus californicus	1
Pusa hispida	1
Odobenus rosmarus	1
Balaena mysticetus	1
Coregonus nasus	1
Tama	2
Phoca largha	2
Stenodus leucichthys	2
Osmeridae	2
Eumetopias jubatus	2
Pusa	2
Columbidae	2
Scyphozoa	2
Chelonia mydas	2
Coffea arabica	2
Gallus gallus	2
Ovis aries	2
Coffea canephora	2
Ootheca	1
Amauroderma calcitum	1
Arca	1
Coridius	1
Draco	1
Agaricus campestris	1
Stella	1
Apis cerana	2
Passiflora quadrangularis	1
Mimosa pudica	1
Carassius auratus	1
Murraya paniculata	1
Citrus medica	1
Gossypium herbaceum	1
Hypericum chinense	1
Chelidonium majus	1
Phytolacca acinosa	1
Trifolium repens	1
Scolopendra subspinipes	1
Euonymus grandiflorus	1
Anguilla japonica	1
Brasenia schreberi	1
Urtica dioica	1
Claviceps purpurea	1
Drosera	1
Apis mellifera	1
Indigofera tinctoria	1
Cannabis sativa	1
Isa	1
Equus caballus	1
Radix	1
Cebus	1
Rheum officinale	1
Imperata cylindrica	1
Zizania latifolia	1
Albizia julibrissin	1
Vespa	1
Gekko	1
Stemona tuberosa	1
Echinacea purpurea	1
Typha latifolia	1
Urtica cannabina	1
Phlomoides rotata	1
Bombyx mori	1
Ovis	1
Proteocephalus kuyukuyu	1
Curcuma aromatica	1
Aulis	1
Hypericum perforatum	1
Hypericum faberi	1
Hypericum sampsonii	1
Hypericum calycinum	1
Hypericum erectum	1
Hypericum wightianum	1
Tribulus terrestris	1
Astragalus complanatus	1
Bassia scoparia	1
