# Supplementary material for: NaCTR: Natural product-derived compound-based drug discovery pipeline from traditional oriental medicine by search space reduction
Source: Comput Struct Biotechnol J. 2024 Oct 29;23:3869–77. doi: 10.1016/j.csbj.2024.10.035 (PMC11564001; doi:10.1016/j.csbj.2024.10.035)
Supplement: MMC 5 — NPs and the counts of both the related phenotypes and the target genes. [file mmc5.xlsx]

## Sheet: NPs-Both_Criteria
Table 5. NPs Selection based on Phenotypes and Compounds
Natural Products (NPs)	Phenotypes Count	Compounds Count
Juglans regia	2	16
Actinidia chinensis	2	16
Allium cepa	1	16
Allium sativum	3	15
Anacardium occidentale	1	15
Ananas comosus	1	16
Anethum graveolens	1	18
Apium graveolens	2	15
Arachis hypogaea	5	15
Arctium lappa	1	15
Avena sativa	2	17
Beta vulgaris	1	15
Borago officinalis	1	15
Brassica juncea	1	15
Brassica napus	3	15
Brassica oleracea	2	15
Brassica rapa	3	16
Cajanus cajan	1	15
Camellia sinensis	6	16
Capparis spinosa	1	15
Capsicum annuum	2	17
Carica papaya	3	16
Carthamus tinctorius	1	15
Carum carvi	1	15
Carya illinoinensis	1	15
Cicer arietinum	1	15
Cichorium intybus	1	15
Cinnamomum aromaticum	2	16
Cinnamomum verum	2	15
Citrullus lanatus	1	15
Citrus limon	1	15
Citrus reticulata	1	15
Citrus sinensis	3	15
Coriandrum sativum	1	15
Corylus avellana	1	15
Crocus sativus	4	15
Cucumis melo	3	15
Cucumis sativus	1	15
Cucurbita	1	15
Cuminum cyminum	1	15
Curcuma longa	2	15
Cydonia oblonga	1	15
Cymbopogon citratus	1	15
Daucus carota	3	15
Diospyros kaki	2	15
Elettaria cardamomum	1	15
Eriobotrya japonica	1	15
Fagopyrum esculentum	3	15
Ficus carica	2	15
Foeniculum vulgare	2	15
Fragaria x ananassa	3	15
Glycine max	2	15
Helianthus annuus	4	15
Hippophae rhamnoides	1	16
Hordeum vulgare	3	17
Illicium verum	1	15
Ipomoea aquatica	1	15
Ipomoea batatas	3	15
Lactuca sativa	1	15
Lathyrus sativus	1	15
Laurus nobilis	2	15
Lepidium sativum	1	15
Levisticum officinale	1	15
Linum usitatissimum	2	15
Litchi chinensis	2	15
Mangifera indica	3	15
Melissa officinalis	4	15
Mentha	1	15
Mentha spicata	2	15
Mentha x piperita	4	15
Morus	2	15
Myristica fragrans	1	15
Ocimum basilicum	3	15
Olea europaea	2	15
Oryza sativa	5	15
Passiflora edulis	2	15
Persea americana	1	17
Phaseolus vulgaris	1	17
Pimpinella anisum	1	15
Piper nigrum	2	15
Pisum sativum	2	17
Portulaca oleracea	2	17
Prunus armeniaca	1	15
Prunus domestica	2	16
Prunus dulcis	2	15
Prunus persica	5	16
Psidium guajava	1	15
Punica granatum	1	16
Pyrus communis	1	15
Raphanus sativus	1	15
Rheum rhabarbarum	2	15
Salvia rosmarinus	1	15
Rubus idaeus	1	16
Rumex acetosa	1	15
Salvia officinalis	1	15
Sambucus nigra	1	15
Satureja hortensis	1	15
Secale cereale	2	17
Sesamum indicum	4	15
Solanum lycopersicum	4	17
Solanum melongena	1	17
Solanum tuberosum	4	18
Sorbus aucuparia	1	15
Sorghum bicolor	1	15
Spinacia oleracea	1	17
Syzygium aromaticum	3	15
Tamarindus indica	1	15
Taraxacum officinale	1	15
Theobroma cacao	4	17
Trigonella foenum-graecum	1	15
Triticum aestivum	4	15
Vaccinium corymbosum	3	15
Vaccinium macrocarpon	1	15
Verbena officinalis	2	15
Vicia faba	2	16
Vigna angularis	1	15
Vigna radiata	1	15
Vigna unguiculata	1	15
Vitis vinifera	4	15
Zea mays	4	16
Zingiber officinale	3	15
Allium tuberosum	1	15
Panax ginseng	5	15
Vitis labrusca	1	15
Capsicum chinense	1	15
Capsicum	1	15
Allium fistulosum	2	15
Brassica rapa subsp. chinensis	1	15
Citrus x paradisi	1	15
Hea	1	15
unidentified	1	15
Medicago sativa	2	16
Maranta arundinacea	1	15
Ceratonia siliqua	1	15
Manihot esculenta	3	15
Glebionis coronaria	1	15
Cocos nucifera	1	15
Castanea sativa	1	15
Ginkgo biloba	3	15
Moringa oleifera	1	15
Helianthus tuberosus	1	15
Citrus	3	15
Chenopodium album	1	15
Nelumbo nucifera	2	15
Garcinia mangostana	1	15
Sinapis alba	1	15
Tetragonia tetragonoides	1	15
Abelmoschus esculentus	1	15
Musa x paradisiaca	1	17
Phytolacca americana	3	15
Papaver somniferum	1	16
Opuntia	1	15
Chenopodium quinoa	1	15
Syzygium jambos	1	15
Hibiscus sabdariffa	1	15
Annona muricata	1	15
Psidium cattleyanum	1	15
Colocasia esculenta	1	15
Eragrostis tef	1	15
Benincasa hispida	2	15
Macadamia	1	15
Auricularia auricula-judae	1	15
Lentinula edodes	1	15
Flammulina velutipes	1	15
Dysphania ambrosioides	1	15
Pleurotus ostreatus	1	15
Saccharina japonica	1	15
Juglans	3	15
Nu	1	15
Morella rubra	1	15
Pan	1	15
Prunus tomentosa	1	17
Trifolium pratense	1	1
Hydrangea febrifuga	1	1
Ephedra sinica	1	1
Ara	1	1
Mirabilis jalapa	1	1
Nes	2	1
Ami	2	3
Sus scrofa domesticus	2	2
Bos taurus	4	3
Coffea	1	2
Ala	1	2
Ula	2	2
Ora	1	2
Cyprinus carpio	1	3
Capra hircus	2	2
Ia	1	4
Tor	3	2
Coffea arabica	1	2
Gallus gallus	1	2
Ovis aries	4	2
Coffea canephora	1	2
Amauroderma calcitum	1	1
Coridius	1	1
Stella	1	1
Apis cerana	2	2
Mimosa pudica	1	1
Murraya paniculata	1	1
Citrus medica	1	1
Gossypium herbaceum	1	1
Chelidonium majus	1	1
Phytolacca acinosa	2	1
Trifolium repens	1	1
Scolopendra subspinipes	1	1
Anguilla japonica	1	1
Urtica dioica	2	1
Claviceps purpurea	1	1
Apis mellifera	1	1
Cannabis sativa	9	1
Isa	2	1
Radix	4	1
Cebus	1	1
Rheum officinale	1	1
Zizania latifolia	1	1
Albizia julibrissin	1	1
Urtica cannabina	1	1
Phlomoides rotata	1	1
Bombyx mori	1	1
Ovis	2	1
Curcuma aromatica	1	1
Hypericum perforatum	4	1
Hypericum sampsonii	1	1
Hypericum erectum	1	1
