# Supplementary material for: NaCTR: Natural product-derived compound-based drug discovery pipeline from traditional oriental medicine by search space reduction
Source: Comput Struct Biotechnol J. 2024 Oct 29;23:3869–77. doi: 10.1016/j.csbj.2024.10.035 (PMC11564001; doi:10.1016/j.csbj.2024.10.035)
Supplement: MMC 6 — Top 10% NPs and their compounds based on the counts of both the related phenotypes and the target genes. [file mmc6.xlsx]

## Sheet: NPs-Compounds-Genes-Top10%
Table 6. Top 10% NPs and Compounds
Natural Products (NPs)	Compound
Camellia sinensis	menadione
Carica papaya	menadione
Prunus persica	menadione
Solanum lycopersicum	menadione
Solanum tuberosum	menadione
Theobroma cacao	menadione
Zea mays	menadione
Camellia sinensis	flavin adenine dinucleotide
Carica papaya	flavin adenine dinucleotide
Prunus persica	flavin adenine dinucleotide
Solanum lycopersicum	flavin adenine dinucleotide
Solanum tuberosum	flavin adenine dinucleotide
Theobroma cacao	flavin adenine dinucleotide
Zea mays	flavin adenine dinucleotide
Camellia sinensis	flavin adenine dinucleotide
Carica papaya	flavin adenine dinucleotide
Prunus persica	flavin adenine dinucleotide
Solanum lycopersicum	flavin adenine dinucleotide
Solanum tuberosum	flavin adenine dinucleotide
Theobroma cacao	flavin adenine dinucleotide
Zea mays	flavin adenine dinucleotide
Camellia sinensis	flavin adenine dinucleotide
Carica papaya	flavin adenine dinucleotide
Prunus persica	flavin adenine dinucleotide
Solanum lycopersicum	flavin adenine dinucleotide
Solanum tuberosum	flavin adenine dinucleotide
Theobroma cacao	flavin adenine dinucleotide
Zea mays	flavin adenine dinucleotide
Camellia sinensis	flavin adenine dinucleotide
Carica papaya	flavin adenine dinucleotide
Prunus persica	flavin adenine dinucleotide
Solanum lycopersicum	flavin adenine dinucleotide
Solanum tuberosum	flavin adenine dinucleotide
Theobroma cacao	flavin adenine dinucleotide
Zea mays	flavin adenine dinucleotide
Camellia sinensis	bupropion
Carica papaya	bupropion
Prunus persica	bupropion
Solanum lycopersicum	bupropion
Solanum tuberosum	bupropion
Theobroma cacao	bupropion
Zea mays	bupropion
Theobroma cacao	dopamine
Solanum lycopersicum	dopamine
Solanum tuberosum	dopamine
Theobroma cacao	dopamine
Solanum lycopersicum	dopamine
Solanum tuberosum	dopamine
Theobroma cacao	dopamine
Solanum lycopersicum	dopamine
Solanum tuberosum	dopamine
Theobroma cacao	dopamine
Solanum lycopersicum	dopamine
Solanum tuberosum	dopamine
Solanum tuberosum	p-methoxyamphetamine
Solanum tuberosum	p-methoxyamphetamine
Solanum tuberosum	p-methoxyamphetamine
Solanum tuberosum	p-methoxyamphetamine
Zea mays	calcium ions
Carica papaya	calcium ions
Prunus persica	calcium ions
Solanum tuberosum	calcium ions
Camellia sinensis	calcium ions
Solanum lycopersicum	calcium ions
Theobroma cacao	calcium ions
Camellia sinensis	pyridoxal phosphate
Carica papaya	pyridoxal phosphate
Prunus persica	pyridoxal phosphate
Solanum lycopersicum	pyridoxal phosphate
Solanum tuberosum	pyridoxal phosphate
Theobroma cacao	pyridoxal phosphate
Zea mays	pyridoxal phosphate
Solanum tuberosum	histamine
Camellia sinensis	histamine
Carica papaya	histamine
Prunus persica	histamine
Solanum lycopersicum	histamine
Theobroma cacao	histamine
Zea mays	histamine
Prunus persica	serotonine
Solanum lycopersicum	serotonine
Carica papaya	serotonine
Solanum tuberosum	serotonine
Theobroma cacao	serotonine
Zea mays	serotonine
Solanum tuberosum	levodopa
Camellia sinensis	levodopa
Carica papaya	levodopa
Prunus persica	levodopa
Solanum lycopersicum	levodopa
Theobroma cacao	levodopa
Zea mays	levodopa
Solanum tuberosum	reduced glutathione
Zea mays	reduced glutathione
Camellia sinensis	reduced glutathione
Carica papaya	reduced glutathione
Prunus persica	reduced glutathione
Solanum lycopersicum	reduced glutathione
Theobroma cacao	reduced glutathione
Solanum tuberosum	reduced glutathione
Zea mays	reduced glutathione
Camellia sinensis	reduced glutathione
Carica papaya	reduced glutathione
Prunus persica	reduced glutathione
Solanum lycopersicum	reduced glutathione
Theobroma cacao	reduced glutathione
Solanum tuberosum	reduced glutathione
Zea mays	reduced glutathione
Camellia sinensis	reduced glutathione
Carica papaya	reduced glutathione
Prunus persica	reduced glutathione
Solanum lycopersicum	reduced glutathione
Theobroma cacao	reduced glutathione
Camellia sinensis	carboxy
Prunus persica	carboxy
Theobroma cacao	carboxy
Carica papaya	carboxy
Solanum lycopersicum	carboxy
Solanum tuberosum	carboxy
Zea mays	carboxy
Camellia sinensis	NG-hydroxy-L-arginine
Carica papaya	NG-hydroxy-L-arginine
Prunus persica	NG-hydroxy-L-arginine
Solanum lycopersicum	NG-hydroxy-L-arginine
Solanum tuberosum	NG-hydroxy-L-arginine
Theobroma cacao	NG-hydroxy-L-arginine
Zea mays	NG-hydroxy-L-arginine
Camellia sinensis	flavin mononucleotide
Carica papaya	flavin mononucleotide
Prunus persica	flavin mononucleotide
Solanum lycopersicum	flavin mononucleotide
Solanum tuberosum	flavin mononucleotide
Theobroma cacao	flavin mononucleotide
Zea mays	flavin mononucleotide
Camellia sinensis	nicotinamide adenine dinucleotide phosphate
Carica papaya	nicotinamide adenine dinucleotide phosphate
Prunus persica	nicotinamide adenine dinucleotide phosphate
Solanum lycopersicum	nicotinamide adenine dinucleotide phosphate
Solanum tuberosum	nicotinamide adenine dinucleotide phosphate
Theobroma cacao	nicotinamide adenine dinucleotide phosphate
Zea mays	nicotinamide adenine dinucleotide phosphate
Camellia sinensis	turmeric oil
Carica papaya	turmeric oil
Prunus persica	turmeric oil
Solanum lycopersicum	turmeric oil
Solanum tuberosum	turmeric oil
Theobroma cacao	turmeric oil
Zea mays	turmeric oil
Camellia sinensis	DNCB
Carica papaya	DNCB
Prunus persica	DNCB
Solanum lycopersicum	DNCB
Solanum tuberosum	DNCB
Theobroma cacao	DNCB
Zea mays	DNCB
Camellia sinensis	hypericin
Zea mays	Zn(II
Carica papaya	Zn(II
Prunus persica	Zn(II
Solanum tuberosum	Zn(II
Camellia sinensis	Zn(II
Solanum lycopersicum	Zn(II
Theobroma cacao	Zn(II
