# Supplementary material for: NaCTR: Natural product-derived compound-based drug discovery pipeline from traditional oriental medicine by search space reduction
Source: Comput Struct Biotechnol J. 2024 Oct 29;23:3869–77. doi: 10.1016/j.csbj.2024.10.035 (PMC11564001; doi:10.1016/j.csbj.2024.10.035)
Supplement: MMC 7 — Top 10% NP-derived compounds and their toxicity. [file mmc7.xlsx]

## Sheet: Compound toxicity
Table 7. The prediction results of compound toxicity
Compound	Daphnia_magna_LC50_(48_hr)	Fathead_minnow_LC50_(96_hr)	Developmental_Toxicity	Mutagenicity	PASS
bupropion	5.01	4.84	0.36	0.07	TRUE
histamine	3.61	2.44	0.44	0.23	TRUE
levodopa	4.62	3.38	0.53	0.26	TRUE
p-methoxyamphetamine	4.52	3.67	0.52	0.67	TRUE
pyridoxal phosphate	3.47	5.47	0.96	0.36	TRUE
reduced glutathione	3.07	3.18	0.68	0.64	TRUE
serotonine	4.58	4.05	0.55	0.69	TRUE
DNCB	4.84	5.06	0.55	0.99	FALSE
NG-hydroxy-L-arginine	-	-	0.51	0.71	FALSE
carboxy	-	-	0.8	0.06	FALSE
dopamine	4.28	3.42	0.47	0.79	FALSE
flavin adenine dinucleotide	5.36	-	-	0.31	FALSE
flavin mononucleotide	4.22	-	0.61	0.49	FALSE
hypericin	-	-	-	0.39	FALSE
menadione	4.59	5.27	0.88	0.83	FALSE
nicotinamide adenine dinucleotide phosphate	-	-	-	0.38	FALSE
