# Supplementary material for: NaCTR: Natural product-derived compound-based drug discovery pipeline from traditional oriental medicine by search space reduction
Source: Comput Struct Biotechnol J. 2024 Oct 29;23:3869–77. doi: 10.1016/j.csbj.2024.10.035 (PMC11564001; doi:10.1016/j.csbj.2024.10.035)
Supplement: MMC 8 — Top 10% NP-derived compounds and their ADME values from DrugBank. [file mmc8.xlsx]

## Sheet: Compound ADME
Table 8. The prediction results of compound's ADME from DrugBank
Compound	ADMET - Human Intestinal Absorption_value	ADMET - Human Intestinal Absorption_prob	ADMET - Blood Brain Barrier_value	ADMET - Blood Brain Barrier_prob	ADMET - Caco-2 permeable_value	ADMET - Caco-2 permeable_prob
bupropion	TRUE	1	TRUE	0.975	TRUE	0.8866
p-methoxyamphetamine	TRUE	0.9971	TRUE	0.9283	TRUE	0.7646
levodopa	TRUE	0.8715	FALSE	0.9264	FALSE	0.8957
histamine	TRUE	0.9931	TRUE	0.8784	FALSE	0.5409
pyridoxal phosphate	TRUE	0.5078	TRUE	0.8022	FALSE	0.6476
reduced glutathione	FALSE	0.7892	TRUE	0.6491	FALSE	0.8191
serotonin	-	-	-	-	-	-
