# Supplementary material for: NaCTR: Natural product-derived compound-based drug discovery pipeline from traditional oriental medicine by search space reduction
Source: Comput Struct Biotechnol J. 2024 Oct 29;23:3869–77. doi: 10.1016/j.csbj.2024.10.035 (PMC11564001; doi:10.1016/j.csbj.2024.10.035)
Supplement: MMC 11 — Qualified compounds and the Parkinson's disease therapeutic genes that they are known to target. [file mmc11.xlsx]

## Sheet: Qualified compound-gene
Table 11. Relations between qualified compounds and Parkinson's disease-related genes
Gene symbol	Compound
DDC	pyridoxal phosphate
GSTA4	reduced glutathione
GSTM1	reduced glutathione
GSTP1	reduced glutathione
MAOA	p-methoxyamphetamine
MAOB	p-methoxyamphetamine
SLC18A2	p-methoxyamphetamine
SLC18A2	histamine
SLC6A3	bupropion
SLC6A3	p-methoxyamphetamine
