# Supplementary material for: NaCTR: Natural product-derived compound-based drug discovery pipeline from traditional oriental medicine by search space reduction
Source: Comput Struct Biotechnol J. 2024 Oct 29;23:3869–77. doi: 10.1016/j.csbj.2024.10.035 (PMC11564001; doi:10.1016/j.csbj.2024.10.035)
Supplement: MMC 12 — Neuroprotective functional groups analysis on the qualified compounds. [file mmc12.xlsx]

## Sheet: Functional Groups Analysis
Table 12. Functional groups available in the qualified compounds
Functional group	bupropion	histamine	p-meth.	pyri. phos.	redu. glut.	levodopa
Phenolic	0	0	0	0	0	2
Carbonyl	1	0	0	1	4	1
Carboxylic	0	0	0	0	2	1
Amine	0	1	1	0	1	1
Sum	1	1	1	1	7	5
